# Supplementary material for: Complete genome and comparative analysis of Streptococcus gallolyticus subsp. gallolyticus, an emerging pathogen of infective endocarditis
Source: BMC Genomics. 2011 Aug 8;12:400. doi: 10.1186/1471-2164-12-400 (PMC3173452; doi:10.1186/1471-2164-12-400)
Supplement: Additional file 2 — Unique genes of S. gallolyticus subsp. gallolyticus BAA-2069 in relation to S. gallolyticus subsp. gallolyticus UCN34. Unique genes calculated by EDGAR analysis. [file 1471-2164-12-400-S2.XLSX]

## Sheet: Tabelle1
No. genomic island	Name	Start	End	Size	Predicted annotation
	SGGBAA2069_c00160	28789	28884	95	unknown function
	SGGBAA2069_c00310	47187	47291	104	unknown function
	SGGBAA2069_c00420	58614	58721	107	unknown function
	SGGBAA2069_c00500	67416	67541	125	unknown function
1	SGGBAA2069_c00800	82656	82763	107	unknown function
1	SGGBAA2069_c00810	89416	89691	275	pheT HTH-Type
1	SGGBAA2069_c00820	89678	90103	425	Phage derived protein Gp49-like
1	SGGBAA2069_c00830	90104	91240	1136	xerD Tyrosine recombinase
1	SGGBAA2069_c00840	91255	91437	182	unknown function
1	SGGBAA2069_c00850	91531	92838	1307	Plasmid replication protein
1	SGGBAA2069_c00860	93158	93523	365	unknown function
1	SGGBAA2069_c00870	93535	93993	458	Cortactin-binding protein 2 Short
1	SGGBAA2069_c00880	94135	94767	632	Uncharacterized HTH-type transcriptional regulator Mb0023
1	SGGBAA2069_c00890	94869	95054	185	unknown function
1	SGGBAA2069_c00900	95266	98160	2894	Lacticin 481/lactococcin biosynthesis protein lcnDR2
1	SGGBAA2069_c00910	98175	98993	818	potA Spermidine/putrescine import ATP-binding protein
1	SGGBAA2069_c00920	98983	99699	716	unknown function
1	SGGBAA2069_c00930	99696	102317	2621	Lacticin 481/lactococcin biosynthesis protein lcnDR2 Lanthionine synthetase C-like
1	SGGBAA2069_c00940	102304	104433	2129	Toxin RTX-I translocation ATP-binding protein
1	SGGBAA2069_c00950	104507	105148	641	unknown function
1	SGGBAA2069_c00960	105467	105667	200	unknown function
	SGGBAA2069_c01290	140433	140537	104	unknown function
	SGGBAA2069_c01440	154962	155066	104	unknown function
	SGGBAA2069_c01750	186801	186893	92	unknown function
2	SGGBAA2069_c02500	268613	269830	1217	xerC int Tyrosine recombinase
2	SGGBAA2069_c02510	269896	270159	263	Prophage CP4-57 regulatory
2	SGGBAA2069_c02520	270161	270475	314	Replication protein repB
2	SGGBAA2069_c02530	270545	271081	536	Insertion element IS1397 Transposase IS3/IS911
2	SGGBAA2069_c02540	271177	271896	719	Integrase core domain Integrase IS407
2	SGGBAA2069_c02550	271905	272051	146	putative plasmid replication protein
2	SGGBAA2069_c02560	272378	273064	686	unknown function
2	SGGBAA2069_c02570	274082	274396	314	unknown function
2	SGGBAA2069_c02580	274533	275018	485	unknown function
2	SGGBAA2069_c02590	275311	275454	143	unknown function
2	SGGBAA2069_c02600	275505	276260	755	unknown function
2	SGGBAA2069_c02610	276321	276659	338	unknown function
2	SGGBAA2069_c02620	276676	277707	1031	unknown function
2	SGGBAA2069_c02630	277847	278179	332	SPBc2 prophage-derived uncharacterized HTH-type transcriptional regulator yonR
2	SGGBAA2069_c02640	278235	278696	461	unknown function
2	SGGBAA2069_c02650	278686	279489	803	unknown function
2	SGGBAA2069_c02660	279553	280917	1364	unknown function
	SGGBAA2069_c02760	295302	295538	236	unknown function
	SGGBAA2069_c02770	295514	295915	401	ThiJ/PfpI family protein (protease)
	SGGBAA2069_c03300	362181	362291	110	accB acetyl CoA biotin-carboxyl carrier
	SGGBAA2069_c03540	382729	382893	164	glycosyltransferase
	SGGBAA2069_c03780	405704	405994	290	unknown function
	SGGBAA2069_c03790	405970	406284	314	unknown function
3	SGGBAA2069_c03860	415177	415560	383	PTS system, nitrogen regulatory IIA component
3	SGGBAA2069_c03870	415585	416034	449	PTS system fructose-specific EIIABC component
3	SGGBAA2069_c03880	416066	416377	311	PTS system, fructose-specific IIA component
3	SGGBAA2069_c03890	416413	417516	1103	PTS system fructose-specific EIIBC component
3	SGGBAA2069_c03900	417534	418223	689	alsE allulose-6-phosphate 3-epimerase
	SGGBAA2069_c04010	430581	430691	110	unknown function
	SGGBAA2069_c04460	483506	484723	1217	AraC Xylose operon regulatory protein
	SGGBAA2069_c04520	489026	489793	767	Purine nucleoside phosphorylase deoD-type
	SGGBAA2069_c04550	490637	490744	107	unknown function
	SGGBAA2069_c04590	494736	498104	3368	unknown function
4	SGGBAA2069_c04660	504700	505125	425	unknown function
4	SGGBAA2069_c04670	505130	505849	719	Integrase core domain Integrase IS407
4	SGGBAA2069_c04680	505945	506481	536	Insertion element IS1397
	SGGBAA2069_c04710	507687	507806	119	coaD phosphopantetheine adenylyltransferase
	SGGBAA2069_c04720	507847	508185	338	coaD phosphopantetheine adenylyltransferase
	SGGBAA2069_c05080	542173	542310	137	unknown function
	SGGBAA2069_c05120	546885	546977	92	unknown function
	SGGBAA2069_c05260	559116	559472	356	K02236 prepilin peptidase
	SGGBAA2069_c05270	559589	559681	92	unknown function
5	SGGBAA2069_c05330	563306	565513	2207	galA - alpha galactosidase
5	SGGBAA2069_c05340	565523	565963	440	unknown function
5	SGGBAA2069_c05350	565956	566768	812	PTS system lactose-specific EIICB component
5	SGGBAA2069_c05360	566771	567259	488	PTS system lactose-specific EIICB component
5	SGGBAA2069_c05370	567385	568245	860	msmR L-rhamnose operon reg
6	SGGBAA2069_c05640	596443	597177	734	fasA chemotaxis response
6	SGGBAA2069_c05650	597185	598492	1307	comD two component system
6	SGGBAA2069_c05660	599183	601264	2081	N-acetylmuramoyl+
	SGGBAA2069_c05880	622679	622906	227	unknown function
	SGGBAA2069_c05890	622896	623165	269	plasmid stabilisation system (RelE)
	SGGBAA2069_c05930	625734	625826	92	unknown function
7	SGGBAA2069_c06070	641944	642132	188	phage protein
7	SGGBAA2069_c06080	642172	642549	377	phage protein
7	SGGBAA2069_c06090	642633	643211	578	hydrolase
7	SGGBAA2069_c06100	643223	643750	527	unknown function
7	SGGBAA2069_c06110	643792	643944	152	unknown function
7	SGGBAA2069_c06120	643838	643960	122	unknown function
	SGGBAA2069_c06260	655983	656081	98	unknown function
	SGGBAA2069_c06290	659291	660271	980	unknown function
8	SGGBAA2069_c06380	668538	669095	557	NAD(P)H Dehydrogenase
8	SGGBAA2069_c06390	669232	670113	881	cynR transcriptional reg
8	SGGBAA2069_c06400	670295	670855	560	NAD(P)H Dehydrogenase
8	SGGBAA2069_c06410	670873	671166	293	unknown function
8	SGGBAA2069_c06420	671191	672045	854	aldehyde reducatase
	SGGBAA2069_c06470	675980	676345	365	HTH-type transcriptional reg
	SGGBAA2069_c06570	685243	685908	665	unknown function
	SGGBAA2069_c06580	685945	686157	212	corA Manganese resistance protein
	SGGBAA2069_c06620	688568	688690	122	unknown function
9	SGGBAA2069_c06760	706997	707272	275	unknown function
9	SGGBAA2069_c06770	707438	707581	143	unknown function
9	SGGBAA2069_c06780	707571	709271	1700	unknown function
9	SGGBAA2069_c06790	709276	709884	608	unknown function
9	SGGBAA2069_c06800	709923	710531	608	unknown function
10	SGGBAA2069_c07030	737786	738076	290	DNA-damage-inducible protein J
10	SGGBAA2069_c07040	738066	738395	329	addiction module toxin, RelE/StbE family Addiction module toxin,
10	SGGBAA2069_c07050	738699	739229	530	unknown function
10	SGGBAA2069_c07060	739402	740658	1256	Plasmid recombination enzyme;
10	SGGBAA2069_c07070	740975	741409	434	unknown function
10	SGGBAA2069_c07080	741596	742447	851	Replication initiation protein
10	SGGBAA2069_c07090	742750	743436	686	unknown function
10	SGGBAA2069_c07100	743393	743719	326	Replication initiator protein A (RepA)
10	SGGBAA2069_c07110	743727	744005	278	unknown function
10	SGGBAA2069_c07120	744137	744736	599	Putative HTH-type transcriptional regulatory protein
10	SGGBAA2069_c07130	744792	745949	1157	xerD Tyrosine recombinase
	SGGBAA2069_c07160	747629	747766	137	unknown function
11	SGGBAA2069_c07740	817936	819240	1304	rexB ATP-dependent nuclease subunit B
11	SGGBAA2069_c07750	819255	821177	1922	rexB ATP-dependent nuclease subunit B
	SGGBAA2069_c07870	835269	835376	107	unknown function
	SGGBAA2069_c08100	854850	855026	176	unknown function
	SGGBAA2069_c08130	856997	857092	95	unknown function
12	SGGBAA2069_c08300	875129	876658	1529	unknown function
12	SGGBAA2069_c08310	876648	877157	509	unknown function
12	SGGBAA2069_c08320	877231	877740	509	unknown function
12	SGGBAA2069_c08330	877814	878332	518	unknown function
12	SGGBAA2069_c08340	878350	878877	527	unknown function
12	SGGBAA2069_c08350	878895	879074	179	unknown function
12	SGGBAA2069_c08360	879251	879400	149	unknown function
	SGGBAA2069_c08570	904230	904808	578	Protein of unknown function DUF1535
	SGGBAA2069_c09080	951846	952535	689	tanA Liver carboxylesterase
	SGGBAA2069_c09310	976379	976513	134	unknown function
	SGGBAA2069_c09500	994239	994388	149	unknown function
	SGGBAA2069_c09780	1028601	1028738	137	unknown function
	SGGBAA2069_c10100	1056398	1056499	101	unknown function
13	SGGBAA2069_c10280	1076217	1078169	1952	mod type III restriction-modification system methylation subunit
13	SGGBAA2069_c10290	1078171	1080957	2786	res DNA endonuclease, type III restriction and modification system
13	SGGBAA2069_c10300	1080959	1081735	776	unknown function
13	SGGBAA2069_c10310	1081942	1082265	323	unknown function
13	SGGBAA2069_c10320	1082262	1083332	1070	ftsK DNA translocase
13	SGGBAA2069_c10330	1083335	1083922	587	unknown function
13	SGGBAA2069_c10340	1084050	1084664	614	Replication protein
13	SGGBAA2069_c10350	1084865	1086097	1232	int ICEBs1 integrase; Phage integrase family Integrase-like
	SGGBAA2069_c10460	1105422	1105532	110	unknown function
	SGGBAA2069_c10540	1113027	1113569	542	unknown function
	SGGBAA2069_c10620	1119961	1120056	95	unknown function
	SGGBAA2069_c10950	1152639	1152737	98	unknown function
	SGGBAA2069_c11100	1167257	1167355	98	unknown function
	SGGBAA2069_c12070	1264745	1264870	125	unknown function
	SGGBAA2069_c12340	1293113	1293292	179	unknown function
	SGGBAA2069_c12810	1336345	1336443	98	unknown function
	SGGBAA2069_c13480	1404514	1405695	1181	maturase GBSi1
14	SGGBAA2069_c13640	1420014	1421354	1340	UPF0236 protein in vanSb 3'region
14	SGGBAA2069_c13650	1421617	1421916	299	Enterocin A Immunity
14	SGGBAA2069_c13660	1421910	1422359	449	unknown function
14	SGGBAA2069_c13670	1422604	1422921	317	unknown function
14	SGGBAA2069_c13680	1422924	1424198	1274	SmeI DNA methylase
14	SGGBAA2069_c13690	1424195	1424797	602	unknown function
14	SGGBAA2069_c13700	1424812	1426458	1646	Group II intron-interrupted relaxase ltrB
14	SGGBAA2069_c13710	1426452	1426847	395	Bacterial mobilisation
14	SGGBAA2069_c13720	1427029	1427445	416	unknown function
14	SGGBAA2069_c13730	1427516	1430623	3107	DNA primase
14	SGGBAA2069_c13740	1430624	1430881	257	unknown function
14	SGGBAA2069_c13750	1430900	1432699	1799	traD Type IV secretion system-coupling protein virD4
14	SGGBAA2069_c13760	1432696	1433214	518	unknown function
14	SGGBAA2069_c13770	1433226	1434059	833	unknown function
14	SGGBAA2069_c13780	1434007	1434285	278	unknown function
14	SGGBAA2069_c13790	1434287	1434928	641	unknown function
14	SGGBAA2069_c13800	1434951	1437581	2630	sle1 N-acetylmuramoyl-L-alanine amidase
14	SGGBAA2069_c13810	1437612	1439966	2354	TraE putative ATPase
14	SGGBAA2069_c13820	1439920	1440273	353	unknown function
14	SGGBAA2069_c13830	1440391	1440939	548	unknown function
14	SGGBAA2069_c13840	1441158	1441724	566	unknown function
14	SGGBAA2069_c13850	1441736	1442485	749	unknown function
14	SGGBAA2069_c13860	1442504	1442728	224	unknown function
14	SGGBAA2069_c13870	1442815	1443312	497	unknown function
14	SGGBAA2069_c13880	1443492	1445222	1730	Dextranase LPXTG-motif cell wall anchor
14	SGGBAA2069_c13890	1445165	1445773	608	Agglutinin receptor
14	SGGBAA2069_c13900	1445796	1446503	707	Filamentous hemagglutinin; Gram-positive anchor
14	SGGBAA2069_c13910	1446633	1446950	317	unknown function
14	SGGBAA2069_c13920	1447256	1447516	260	unknown function
14	SGGBAA2069_c13930	1447535	1447813	278	unknown function
14	SGGBAA2069_c13940	1447818	1447967	149	unknown function
14	SGGBAA2069_c13950	1447968	1448153	185	unknown function
14	SGGBAA2069_c13960	1448454	1448780	326	GP49 bacteriophage-like protein
14	SGGBAA2069_c13970	1448842	1449537	695	RepA Replication initiator protein A
14	SGGBAA2069_c13980	1449962	1450171	209	unknown function
	SGGBAA2069_c14280	1485482	1485595	113	unknown function
15	SGGBAA2069_c14400	1498363	1498506	143	metallo-beta-lactamase superfamily enzyme
15	SGGBAA2069_c14410	1498507	1499211	704	Glx II Hydroxyacylglutathione hydrolase
15	SGGBAA2069_c14420	1499307	1499849	542	unknown function
15	SGGBAA2069_c14430	1500430	1499966	465	guaD tRNA-specific adenosine deaminase
15	SGGBAA2069_c14440	1500560	1500871	311	cupin 2 conserved barrel domain protein
15	SGGBAA2069_c14450	1500940	1501389	449	GCN5-related N-acetyltransferase
15	SGGBAA2069_c14460	1501422	1501832	410	Acetyltransferase (GNAT) family GCN5-related N-acetyltransferase
15	SGGBAA2069_c14490	1503043	1503972	929	Putative auxin efflux carrier component 8
	SGGBAA2069_c14530	1506290	1506763	473	Acetyltransferase (GNAT) family GCN5-related N-acetyltransferase
	SGGBAA2069_c14550	1508614	1508814	200	unknown function
	SGGBAA2069_c14560	1508815	1509009	194	prophage maintenance system killer protein
	SGGBAA2069_c14570	1509006	1509239	233	unknown function
	SGGBAA2069_c15090	1567839	1568015	176	unknown function
	SGGBAA2069_c15380	1601281	1601379	98	unknown function
	SGGBAA2069_c15470	1608170	1608388	218	unknown function
	SGGBAA2069_c15770	1635633	1635761	128	unknown function
16	SGGBAA2069_c15980	1655805	1656443	638	unknown function
16	SGGBAA2069_c15990	1656428	1657069	641	unknown function
	SGGBAA2069_c16020	1659355	1659507	152	unknown function
	SGGBAA2069_c16030	1659479	1659673	194	unknown function
	SGGBAA2069_c16560	1724022	1724129	107	unknown function
	SGGBAA2069_c16740	1740612	1740752	140	unknown function
	SGGBAA2069_c16870	1749740	1749835	95	unknown function
	SGGBAA2069_c17370	1795810	1795953	143	unknown function
	SGGBAA2069_c17500	1806826	1806930	104	unknown function
	SGGBAA2069_c17880	1843795	1843893	98	unknown function
	SGGBAA2069_c17980	1854027	1854800	773	unknown function
17	SGGBAA2069_c18100	1865350	1868052	2702	unknown function
17	SGGBAA2069_c18110	1868064	1868708	644	unknown function
	SGGBAA2069_c18130	1870658	1871506	848	unknown function
	SGGBAA2069_c18380	1892813	1892905	92	unknown function
	SGGBAA2069_c18770	1934069	1934170	101	unknown function
	SGGBAA2069_c18940	1950838	1951044	206	p-nitrobenzoate reductase
	SGGBAA2069_c18950	1951078	1951482	404	Putative NADH dehydrogenase/NAD(P)H nitroreductase
18	SGGBAA2069_c19170	1975166	1975264	98	unknown function
18	SGGBAA2069_c19180	1975374	1975673	299	YbaB family
18	SGGBAA2069_c19190	1976030	1976857	827	unknown function
	SGGBAA2069_c19340	1986724	1987242	518	rpiB ribose 5-phosphate isomerase B
	SGGBAA2069_c19360	1988452	1988571	119	unknown function
	SGGBAA2069_c19370	1988582	1988719	137	unknown function
	SGGBAA2069_c19430	1993002	1993121	119	unknown function
	SGGBAA2069_c19610	2015402	2015602	200	unknown function
	SGGBAA2069_c19660	2018608	2018805	197	unknown function
	SGGBAA2069_c19680	2019100	2019249	149	unknown function
	SGGBAA2069_c19700	2019733	2019843	110	unknown function
19	SGGBAA2069_c19740	2022590	2023882	1292	Undecaprenyl-phosphate 4-deoxy-4-formamido-L-arabinose transferase
19	SGGBAA2069_c19750	2023884	2024183	299	unknown function
19	SGGBAA2069_c19760	2024209	2024391	182	unknown function
19	SGGBAA2069_c19770	2024473	2024682	209	Uncharacterized transcriptional regulator in ATPase
	SGGBAA2069_c19810	2026700	2026846	146	unknown function
	SGGBAA2069_c20100	2063712	2063822	110	unknown function
	SGGBAA2069_c20110	2063819	2063998	179	unknown function
20	SGGBAA2069_c20310	2084071	2084634	563	unknown function
20	SGGBAA2069_c20320	2084636	2087680	3044	gbpC Agglutinin receptor Glucan-binding protein C Glucan-binding protein
20	SGGBAA2069_c20340	2088987	2090558	1571	Metallophosphoesterase
20	SGGBAA2069_c20350	2090631	2090951	320	unknown function
20	SGGBAA2069_c20360	2090954	2092228	1274	Modification methylase CcrMI
20	SGGBAA2069_c20370	2092225	2092827	602	unknown function
20	SGGBAA2069_c20380	2092842	2094488	1646	Group II intron-interrupted relaxase ltrB
20	SGGBAA2069_c20390	2094482	2094877	395	Bacterial mobilisation
20	SGGBAA2069_c20400	2095059	2095475	416	unknown function
20	SGGBAA2069_c20410	2095546	2098653	3107	DNA primase
20	SGGBAA2069_c20420	2098654	2098911	257	unknown function
20	SGGBAA2069_c20430	2098930	2100729	1799	Type IV secretion system-coupling protein virD4
20	SGGBAA2069_c20440	2100726	2101244	518	unknown function
20	SGGBAA2069_c20450	2101256	2102089	833	unknown function
20	SGGBAA2069_c20460	2102037	2102315	278	unknown function
20	SGGBAA2069_c20470	2102317	2102958	641	unknown function
20	SGGBAA2069_c20480	2102981	2105611	2630	N-acetylmuramoyl-L-alanine amidase sle1
20	SGGBAA2069_c20490	2105642	2107996	2354	??
20	SGGBAA2069_c20500	2107950	2108303	353	unknown function
20	SGGBAA2069_c20510	2108421	2108969	548	unknown function
20	SGGBAA2069_c20520	2109188	2109754	566	unknown function
20	SGGBAA2069_c20530	2109766	2110512	746	unknown function
20	SGGBAA2069_c20540	2110531	2110755	224	unknown function
20	SGGBAA2069_c20550	2110840	2111325	485	unknown function
20	SGGBAA2069_c20560	2111506	2113248	1742	pac Major cell-surface adhesin Antigen I/II
20	SGGBAA2069_c20570	2113191	2113799	608	Agglutinin receptor
20	SGGBAA2069_c20580	2113822	2114529	707	Filamentous hemagglutinin
20	SGGBAA2069_c20590	2114659	2114976	317	unknown function
20	SGGBAA2069_c20600	2115282	2115542	260	unknown function
20	SGGBAA2069_c20610	2115561	2115839	278	unknown function
20	SGGBAA2069_c20620	2115844	2115993	149	unknown function
20	SGGBAA2069_c20630	2115994	2116179	185	unknown function
20	SGGBAA2069_c20640	2116480	2116806	326	GP49 bacteriophage-like protein
20	SGGBAA2069_c20650	2116868	2117563	695	RepA Replication initiator protein A
20	SGGBAA2069_c20660	2117988	2118197	209	unknown function
	SGGBAA2069_c20780	2128587	2128766	179	unknown function
	SGGBAA2069_c20950	2146184	2146306	122	unknown function
	SGGBAA2069_c20990	2148513	2148677	164	unknown function
	SGGBAA2069_c21010	2150094	2150201	107	unknown function
	SGGBAA2069_c21380	2190483	2190629	146	unknown function
	SGGBAA2069_c21600	2210142	2210294	152	unknown function
	SGGBAA2069_c21700	2221366	2221491	125	unknown function
	SGGBAA2069_c21870	2241570	2241668	98	unknown function
21	SGGBAA2069_c22100	2265319	2266806	1487	xerD Tyrosine recombinase
21	SGGBAA2069_c22110	2266818	2267057	239	unknown function
21	SGGBAA2069_c22120	2267118	2267906	788	Cortactin-binding protein 2; Short=CortBP2; Gram-positive anchor
	SGGBAA2069_c22240	2278207	2278506	299	unknown function
	SGGBAA2069_c22270	2279322	2280581	1259	PutativeDNA relaxase nicK Cro/CI family
	SGGBAA2069_c22300	2283015	2283317	302	unknown function
	SGGBAA2069_c22320	2285909	2286070	161	unknown function
	SGGBAA2069_c22330	2286071	2286190	119	unknown function
	SGGBAA2069_c22400	2288882	2289016	134	unknown function
22	SGGBAA2069_c22460	2293914	2294807	893	unknown function
22	SGGBAA2069_c22470	2294910	2295719	809	type II restriction enzyme Eco47II
22	SGGBAA2069_c22480	2295720	2296721	1001	Modification methylase Eco47II
22	SGGBAA2069_c22490	2296990	2298108	1118	unknown function
22	SGGBAA2069_c22500	2298105	2298224	119	unknown function
22	SGGBAA2069_c22510	2298570	2298998	428	unknown function
22	SGGBAA2069_c22520	2299191	2299511	320	unknown function
22	SGGBAA2069_c22530	2299511	2300611	1100	ftsK DNA translocase
22	SGGBAA2069_c22540	2300608	2301213	605	unknown function
22	SGGBAA2069_c22550	2301419	2302024	605	Plasmid replication protein Plasmid replication protein
22	SGGBAA2069_c22560	2302017	2302265	248	unknown function
22	SGGBAA2069_c22570	2302355	2303620	1265	Phage integrase family Integrase-like Tyrosine recombinase xerC
	SGGBAA2069_c23060	2352971	2353078	107	unknown function
