# Supplementary material for: Complete genome and comparative analysis of Streptococcus gallolyticus subsp. gallolyticus, an emerging pathogen of infective endocarditis
Source: BMC Genomics. 2011 Aug 8;12:400. doi: 10.1186/1471-2164-12-400 (PMC3173452; doi:10.1186/1471-2164-12-400)
Supplement: Additional file 3 — Unique genes of S. gallolyticus subsp. gallolyticus UCN34 in relation to S. gallolyticus subsp. gallolyticus BAA-2069. Unique genes calculated by EDGAR analysis. [file 1471-2164-12-400-S3.XLSX]

## Sheet: Tabelle1
No. genomic island	Name	Start	End	Size	Predicted annotation
	GALLO_0102	110556	110729	173	unknown function
	GALLO_0106	111880	112038	158	putative methyltransferase
	GALLO_0141	149274	149501	227	unknown function
1	GALLO_0201	214544	215659	1115	Transposase C-terminal part
1	GALLO_0202	215628	216257	629	Transponase N-terminal part
	GALLO_0212	228745	228978	233	unknown function
	GALLO_0244	269294	269908	614	ThiJ/PfpI family protein
2	GALLO_0256	281598	281807	209	unknown function
2	GALLO_0257	281844	282944	1100	Putative DNA methylase
2	GALLO_0258	283135	283389	254	unknown function
2	GALLO_0259	283367	283531	164	unknown function
2	GALLO_0260	283603	283764	161	unknown function
2	GALLO_0261	283771	284751	980	putative replication initiation protein Rep
2	GALLO_0262	284738	285082	344	unknown function
2	GALLO_0263	285079	285753	674	unknown function
2	GALLO_0264	285773	286321	548	unknown function
2	GALLO_0265	286314	286448	134	unknown function
2	GALLO_0266	286441	286920	479	unknown function
2	GALLO_0267	286940	287068	128	unknown function
2	GALLO_0268	287193	287351	158	unknown function
2	GALLO_0269	287664	287978	314	unknown function
2	GALLO_0270	288112	288873	761	unknown function
2	GALLO_0271	288939	291506	2567	Putative transposon related peptidoglycan linked protein (LPXTG motif)
2	GALLO_0272	291717	294818	3102	Putative transposon related peptidoglycan linked protein (LPXTG motif)
2	GALLO_0273	295062	295289	227	unknown function
2	GALLO_0274	295393	295962	569	unknown function
2	GALLO_0275	296021	296773	752	conserved hypothetical protein, transposon related
2	GALLO_0276	296809	297309	500	unknown function
2	GALLO_0277	297313	297879	566	unknown function
2	GALLO_0278	298138	298491	353	unknown function
2	GALLO_0279	298439	300829	2390	conserved hypothetical protein, transposon related
2	GALLO_0280	300831	301424	593	unknown function
2	GALLO_0281	301439	301687	248	unknown function
2	GALLO_0282	301726	304425	2699	conserved hypothetical protein, transposon related
2	GALLO_0283	304442	304606	164	unknown function
2	GALLO_0284	304607	305059	452	unknown function
2	GALLO_0285	305043	305255	212	putative single strand binding protein
2	GALLO_0286	305274	305549	275	unknown function
2	GALLO_0287	305549	306379	830	unknown function
2	GALLO_0288	306398	306892	494	putative conjugative transposon protein
2	GALLO_0289	306892	308922	2030	Putative TraG protein
2	GALLO_0290	309332	310075	743	unknown function
2	GALLO_0291	310152	310505	353	unknown function
2	GALLO_0292	310559	311041	482	unknown function
2	GALLO_0293	311064	312812	1748	putative DNA topoisomerase
2	GALLO_0294	312865	317214	4349	conserved hypothetical protein, transposon associated
2	GALLO_0295	317263	317556	293	unknown function
2	GALLO_0296	317869	318243	374	putative mobilisation protein
2	GALLO_0297	318215	319834	1619	putative relaxase
2	GALLO_0298	319939	320127	188	unknown function
	GALLO_0388	415208	415789	581	conserved hypothetical secreted protein
3	GALLO_0395	424481	424903	422	Putative PTS system, EIIA component
3	GALLO_0396	424918	425355	437	Putative PTS system, EIIA component
3	GALLO_0397	425361	425660	299	Putative PTS system, lactose/cellobiose-specific IIB subunit
3	GALLO_0398	425688	427046	1358	Putative PTS system, ascorbate family IIC component
4	GALLO_0419	449762	450922	1160	putative phage integrase
4	GALLO_0420	451112	452065	953	hypothetical protein, phage associated
4	GALLO_0421	452305	452856	551	hypothetical protein, phage associated
4	GALLO_0422	452912	453292	380	hypothetical protein, phage associated
4	GALLO_0423	453342	453530	188	hypothetical protein, phage associated
4	GALLO_0424	453533	454126	593	hypothetical protein, phage associated
4	GALLO_0425	454126	454560	434	hypothetical protein, phage associated
4	GALLO_0426	454732	455259	527	hypothetical protein, phage associated
4	GALLO_0427	455295	456395	1100	hypothetical protein, phage associated
4	GALLO_0428	456376	456792	416	putative cI-like repressor
4	GALLO_0429	456957	457181	224	putative cro repressor
4	GALLO_0430	457238	458014	776	putative prophage antirepressor
4	GALLO_0431	458225	458374	149	hypothetical protein, phage associated
4	GALLO_0432	458357	458839	482	hypothetical protein, phage associated
4	GALLO_0433	458940	459191	251	hypothetical protein, phage associated
4	GALLO_0434	459230	459370	140	hypothetical protein, phage associated
4	GALLO_0435	459380	459607	227	hypothetical protein, phage associated
4	GALLO_0436	459594	459827	233	hypothetical protein, phage associated
4	GALLO_0437	459814	461106	1292	hypothetical protein, phage associated
4	GALLO_0438	461121	461456	335	hypothetical protein, phage associated
4	GALLO_0439	461456	462565	1109	hypothetical protein, phage associated
4	GALLO_0440	462592	463185	593	hypothetical protein, phage associated
4	GALLO_0441	463196	464779	1583	putative DEAD box family helicase, phage associated
4	GALLO_0442	464792	467065	2273	hypothetical protein, phage associated
4	GALLO_0443	467352	467603	251	hypothetical protein, phage associated
4	GALLO_0444	467854	468249	395	conserved phage associated protein
4	GALLO_0445	468246	468476	230	putative phage associated protein
4	GALLO_0446	468469	468621	152	putative phage associated protein
4	GALLO_0447	468618	468827	209	unknown function
4	GALLO_0448	469179	469592	413	putative transcriptional activator-phage associated
4	GALLO_0449	469987	470424	437	putative phage terminase small subunit
4	GALLO_0450	470421	471812	1391	putative phage terminase, large subunit
4	GALLO_0451	471825	473300	1475	putative phage portal protein
4	GALLO_0452	473281	474672	1391	putative conserved phage protein
4	GALLO_0453	475248	475883	635	putative phage scaffold protein
4	GALLO_0454	475896	476261	365	putative phage structural protein
4	GALLO_0455	476265	477311	1046	putative phage head protein
4	GALLO_0456	477326	477469	143	putative phage conserved unknown protein
4	GALLO_0457	477487	477843	356	putative phage conserved unknown protein
4	GALLO_0458	477840	478118	278	putative phage conserved unknown protein
4	GALLO_0459	478115	478459	344	putative phage conserved unknown protein
4	GALLO_0460	478467	478826	359	putative phage conserved unknown protein
4	GALLO_0461	478841	479419	578	putative phage conserved unknown protein
4	GALLO_0462	479481	479945	464	putative phage conserved unknown protein
4	GALLO_0463	480020	480250	230	putative phage conserved unknown protein
4	GALLO_0464	480270	484688	4418	putative phage conserved unknown protein
4	GALLO_0465	484702	485541	839	putative phage conserved unknown protein
4	GALLO_0466	485555	490531	4976	putative phage conserved unknown protein
4	GALLO_0467	490535	490711	176	putative phage conserved unknown protein
4	GALLO_0468	490711	491193	482	putative phage conserved unknown protein
4	GALLO_0469	491183	491356	173	putative phage conserved unknown protein
4	GALLO_0470	491375	491650	275	putative phage conserved unknown protein
4	GALLO_0471	491647	491973	326	Phage lysis protein, holin
4	GALLO_0472	491979	493103	1124	putative phage-associated cell wall hydrolase
4	GALLO_0473	493402	493941	539	putative phage-associated protein
4	GALLO_0474	493945	494790	845	unknown function
4	GALLO_0475	495041	495649	608	unknown function
5	GALLO_0510	539170	539589	419	putative transcriptional regulator, AraC family
5	GALLO_0511	539647	540486	839	IS861, transponase OrfB
5	GALLO_0512	540462	540998	536	IS861, transposase OrfA
5	GALLO_0513	540998	541564	566	unknown function
5	GALLO_0514	541676	541825	149	unknown function
6	GALLO_0520	546129	546425	296	unknown function
6	GALLO_0521	546552	547073	521	unknown function
6	GALLO_0522	547178	547459	281	putative recombinase
	GALLO_0525	548927	549496	569	unknown function
7	GALLO_0528	550643	553294	2651	valyl-tRNA synthetase
7	GALLO_0529	553630	555522	1892	unknown function
	GALLO_0536	562224	563066	842	conserved hypothetical secreted protein
	GALLO_0538	563773	564270	497	Phosphopantetheine adenylyltransferase
	GALLO_0572	596954	597628	674	unknown function
	GALLO_0591	614924	615574	650	putative peptidase
	GALLO_0614	638545	638742	197	putative transcriptional regulator
	GALLO_0684	710103	710660	557	putative protein associated to oxidoreductase
	GALLO_0687	712789	714465	1676	putative transponase
	GALLO_0690	716493	716708	215	putative transcriptional regulator, Cro/CI family
	GALLO_0700	725579	725845	266	putaitive metal ion transporter, CorA family, N-terminal port
	GALLO_0701	725846	726493	647	putaitive metal ion transporter, CorA family, C-terminal port
	GALLO_0734	766947	767165	218	putative transposase
	GALLO_0743	775074	775220	146	putative acetyltransferase, GNAT family
	GALLO_0767	806906	807142	236	unknown function
	GALLO_0802	845615	848857	3242	rexB ATP-dependent deoxiribunuclease (subunit B)
	GALLO_0843	891767	891946	179	putative transcriptional regulator, LysR family
8	GALLO_0855	902778	903599	821	unknown function
8	GALLO_0856	903521	904306	785	unknown function
8	GALLO_0857	904296	904802	506	unknown function
	GALLO_0878	929624	930229	605	conserved serine rich protein
9	GALLO_0916	962955	964262	1307	putative PTS system, cellobiose-specific IIC component
9	GALLO_0917	964268	965746	1478	putative phospho-beta-glucosidase
9	GALLO_0918	965748	966050	302	putative PTS system, cellobiose/lactose-specific IIB component
9	GALLO_0919	966054	966365	311	putative PTS system, cellobiose/lactose-specific IIA component
9	GALLO_0920	966457	968307	1850	putative transcription antiterminator
	GALLO_0956	1007382	1007567	185	unknown function
	GALLO_0965	1017314	1017484	170	unknown function
	GALLO_1068	1133569	1135254	1685	unknown function
	GALLO_1075	1140384	1140641	257	putative addiction module toxin, Txe/YoeB family
	GALLO_1081	1146024	1147757	1733	putative ABC transporter, ATP-binding/permease protein
	GALLO_1243	1313663	1315351	1688	transposase
	GALLO_1276	1344943	1345131	188	unknown function
	GALLO_1306	1373552	1374325	773	unknown function
	GALLO_1314	1381336	1381644	308	conserved hypothetical membrane protein
10	GALLO_1388	1456628	1457425	797	putative alpha/beta hydrolase
10	GALLO_1389	1457617	1457991	374	FMN-binding protein
	GALLO_1391	1458842	1459669	827	putative esterase-hydrolase
	GALLO_1403	1473509	1474057	548	unknown function
11	GALLO_1419	1493328	1493615	287	unknown function
11	GALLO_1420	1493640	1495025	1385	putative MATE family multidrug efflux pumps
11	GALLO_1421	1495039	1495458	419	putative transcriptional regulator , MarR family
	GALLO_1424	1497000	1497635	635	putative permease, C-terminal end
	GALLO_1425	1497578	1497964	386	putative permease, N-terminal end
12	GALLO_1436	1508978	1510027	1049	unknown function
12	GALLO_1437	1510024	1510302	278	Crispr-associated protein Cas2
12	GALLO_1438	1510349	1511260	911	Crispr-associated protein Cas1
12	GALLO_1439	1511433	1514825	3392	CRISPR-associated protein, Csn1 family
	GALLO_1486	1565838	1566119	281	unknown function
	GALLO_1495	1575474	1575677	203	unknown function
	GALLO_1572	1653882	1654523	641	unknown function
	GALLO_1575	1656809	1657150	341	unknown function
	GALLO_1625	1718381	1718527	146	rpmG Ribosomal protein L33
13	GALLO_1646	1738037	1739167	1130	putative integrase
13	GALLO_1647	1739222	1739452	230	putative excisionase
13	GALLO_1648	1739766	1740476	710	unknown function
13	GALLO_1649	1740511	1741413	902	Putative peptidoglycan linked serine rich protein (LPXTG motif)
	GALLO_1655	1748915	1749445	530	unknown function
	GALLO_1656	1749431	1749697	266	unknown function
	GALLO_1661	1751917	1752285	368	unknown function
14	GALLO_1664	1753012	1753512	500	unknown function
14	GALLO_1665	1753563	1753835	272	unknown function
14	GALLO_1666	1754053	1754463	410	putative transcriptional regulator
15	GALLO_1669	1755217	1755480	263	unknown function
15	GALLO_1670	1755507	1756757	1250	putative transcriptional regulator, Cro/CI family
15	GALLO_1671	1756783	1756992	209	unknown function
16	GALLO_1674	1759218	1759529	311	unknown function
16	GALLO_1675	1759598	1761877	2279	Putative peptidoglycan linked protein (LPXTG motif)
16	GALLO_1676	1762086	1763303	1217	putative integrase
16	GALLO_1677	1763385	1763588	203	Tn916 conserved hypothetical protein, putative excisionase
16	GALLO_1678	1763572	1763823	251	Tn916 hypothetical protein
16	GALLO_1679	1764049	1764279	230	Tn916 conserved hypothetical protein
16	GALLO_1680	1764276	1764698	422	Tn916 conserved hypothetical protein
16	GALLO_1681	1765203	1765556	353	putative transcriptional regulator (Tn916)
16	GALLO_1682	1765616	1765804	188	Tn916 conserved hypothetical protein
16	GALLO_1683	1766216	1767466	1250	Transposase
16	GALLO_1684	1767699	1768682	983	putative plasmid replication protein
16	GALLO_1685	1768959	1770221	1262	putative plasmid recombination/mobilization protein
16	GALLO_1686	1770785	1772161	1376	tetL tetracycline resistance protein
16	GALLO_1687	1772355	1774274	1919	tet M tetracycline resistance protein
16	GALLO_1688	1774290	1774376	86	TetM leader peptide
16	GALLO_1689	1774651	1775583	932	TetM leader peptide
16	GALLO_1690	1775580	1776581	1001	TetM leader peptide
16	GALLO_1691	1776578	1778755	2177	Tn916 conserved hypothetical protein
16	GALLO_1692	1778758	1781205	2447	Tn916 conserved hypothetical protein
16	GALLO_1693	1781189	1781581	392	Tn916 conserved hypothetical protein
16	GALLO_1694	1781670	1782167	497	Tn916 conserved hypothetical protein
16	GALLO_1695	1782284	1782505	221	Tn916 conserved hypothetical protein
16	GALLO_1696	1782548	1783753	1205	putative transcriptional regulator, Cro/CI family (Tn916)
16	GALLO_1697	1783931	1785316	1385	Tn916 conserved hypothetical protein, putative translocase
16	GALLO_1698	1785345	1785728	383	Tn916 conserved hypothetical protein
16	GALLO_1699	1785747	1786061	314	Tn916 conserved hypothetical protein
16	GALLO_1700	1786084	1786203	119	Tn916 conserved hypothetical protein
	GALLO_1711	1792308	1792649	341	unknown function
17	GALLO_1713	1793333	1794652	1319	putative oxidoreductase, pyridine nucleotide-disulfide, class I
17	GALLO_1714	1794701	1794922	221	unknown function
17	GALLO_1715	1795286	1796494	1208	putative permeases of the major facilitator superfamily
17	GALLO_1716	1797213	1797593	380	unknown function
	GALLO_1778	1852896	1853873	977	conserved domain protein
	GALLO_1783	1858271	1858375	104	putative ABC transporter, ATP-binding protein
	GALLO_1791	1864421	1866115	1694	putative transposase
	GALLO_1838	1911879	1913252	1373	putative branched-chain amino acid transporter
18	GALLO_1850	1923727	1925103	1376	Putative PTS system, sucrose specific, IIABC components
18	GALLO_1851	1925119	1926528	1409	Putative Glycoside hydrolase, family 1
18	GALLO_1852	1926712	1927587	875	Hypothetical transcription regulator, RpiR family
18	GALLO_1853	1927660	1928490	830	unknown function
18	GALLO_1854	1928608	1929330	722	putative transcriptional regulator, MerR family
18	GALLO_1856	1930536	1932821	2285	putative helicase
18	GALLO_1857	1932848	1933537	689	unknown function
19	GALLO_1866	1939019	1939858	839	IS861, transponase OrfB
19	GALLO_1867	1939834	1940370	536	IS861, transponase OrfA
19	GALLO_1868	1940439	1940837	398	putative permeases of the major facilitator superfamily
	GALLO_1902	1975421	1975765	344	unknown function
	GALLO_1903	1975908	1977134	1226	unknown function
	GALLO_1913	1985362	1985526	164	unknown function
	GALLO_1938	2012826	2013113	287	putative transcriptional regulator (N-terminal domain)
	GALLO_1939	2013058	2013819	761	putative transcriptional regulator
	GALLO_1940	2013812	2015362	1550	putative ABC transporter, ATPase and permease protein
	GALLO_1945	2019485	2020129	644	putative nitroreductase
	GALLO_1967	2044024	2044320	296	unknown function
	GALLO_1982	2054146	2054505	359	putative ribose 5-phosphate isomerase
	GALLO_2006	2082855	2083097	242	unknown function
	GALLO_2016	2090519	2090845	326	putative regulatory protein
	GALLO_2017	2091046	2091246	200	hypothetical Immunity protein
	GALLO_2019	2093466	2093633	167	unknown function
	GALLO_2026	2099153	2099323	170	unknown function
	GALLO_2033	2105328	2107016	1688	Transponase
	GALLO_2056	2137813	2137935	122	unknown function
	GALLO_2074	2153015	2153194	179	putative ABC transporter, permease protein
	GALLO_2102	2181636	2181944	308	CHY zinc finger family protein
	GALLO_2141	2223960	2224232	272	unknown function
	GALLO_2143	2224588	2224782	194	conserved hypothetical phage protein
	GALLO_2152	2231207	2231605	398	unknown function
	GALLO_2160	2237703	2237843	140	unknown function
