# Supplementary material for: Complete genome and comparative analysis of Streptococcus gallolyticus subsp. gallolyticus, an emerging pathogen of infective endocarditis
Source: BMC Genomics. 2011 Aug 8;12:400. doi: 10.1186/1471-2164-12-400 (PMC3173452; doi:10.1186/1471-2164-12-400)
Supplement: Additional file 4 — Core genome set of S. gallolyticus subsp. gallolyticus BAA-2069 and three Enterococcus feacalis strains. Following strains were used for calculation by EDGAR: E. faecalis 62 (Acc. No CP002491), E. faecalis OG1RF (Acc. no. CP002621) and E. faecalis V583 (Acc. no. NC_004668). [file 1471-2164-12-400-S4.XLS]

## Sheet: coregenes EF and SGG-BAA
S.gallolyticus_BAA-2069		Enterococcus_faecalis_62		Enterococcus_faecalis_OG1RF		Enterococcus_faecalis_V583_chromosome_NC_004668
SGGBAA2069_c00010	Chromosomal replication initiator protein dnaA	EF62_0393	chromosomal replication initiator protein DnaA	OG1RF_10001	ATPase	EF0001	chromosomal replication initiation protein
SGGBAA2069_c00020	DNA polymerase III subunit beta	EF62_0394	DNA polymerase III, beta subunit	OG1RF_10002	DNA-directed DNA polymerase III beta subunit	EF0002	DNA polymerase III, beta subunit
SGGBAA2069_c00040	hypothetical protein	EF62_0357	conserved hypothetical protein	OG1RF_12542	protein of hypothetical function DUF951	EF3297	hypothetical protein
SGGBAA2069_c00050	Putative GTP-binding protein YLF2	EF62_0356	GTP-dependent nucleic acid-binding protein engD-like protein	OG1RF_12541	GTP-binding protein YchF	EF3296	GTP-dependent nucleic acid-binding protein EngD
SGGBAA2069_c00060	unknown	EF62_0624	peptidyl-tRNA hydrolase	OG1RF_10200	aminoacyl-tRNA hydrolase	EF0256	peptidyl-tRNA hydrolase
SGGBAA2069_c00070	transcription-repair coupling factor	EF62_0625	transcription-repair coupling factor	OG1RF_10201	transcription-repair coupling factor	EF0257	transcription-repair coupling factor
SGGBAA2069_c00090	conserved hypothetical protein	EF62_0627	S4 domain protein	OG1RF_10203	heat shock protein	EF0259	S4 RNA-binding domain-containing protein
SGGBAA2069_c00140	unknown	EF62_0632	hypoxanthine phosphoribosyltransferase	OG1RF_10208	hypoxanthine phosphoribosyltransferase	EF0264	hypoxanthine-guanine phosphoribosyltransferase
SGGBAA2069_c00150	cell division protein FtsH	EF62_0633	ATP-dependent metallopeptidase, cell division protease ftsH domain protein	OG1RF_10209	cell division protein FtsH	EF0265	cell division protein FtsH
SGGBAA2069_c00190	ribose-phosphate pyrophosphokinase	EF62_0234	ribose-phosphate pyrophosphokinase	OG1RF_12431	phosphoribosyl pyrophosphate synthetase	EF3163	ribose-phosphate pyrophosphokinase
SGGBAA2069_c00200	aminotransferase	EF62_2082	putative aminotransferase A	OG1RF_11417	aminotransferase	EF1706	aromatic amino acid aminotransferase
SGGBAA2069_c00210	DNA repair protein recO	EF62_2628	DNA repair protein RecO	OG1RF_11841	recombination protein O	EF2409	DNA repair protein RecO, putative
SGGBAA2069_c00220	glycerol-3-phosphate acyltransferase PlsX	EF62_0178	fatty acid/phospholipid synthesis protein PlsX	OG1RF_12372	fatty acid/phospholipid synthesis protein PlsX	EF3112	putative glycerol-3-phosphate acyltransferase PlsX
SGGBAA2069_c00230	Acyl carrier protein	EF62_0177	acyl carrier protein	OG1RF_12371	acyl carrier protein	EF3111	acyl carrier protein
SGGBAA2069_c00240	phosphoribosylaminoimidazole-succinocarboxamidesynthase	EF62_2159	phosphoribosylaminoimidazole-succinocarboxamidesynthase	OG1RF_11497	phosphoribosylaminoimidazole-succinocarboxamidesynthetase	EF1785	phosphoribosylaminoimidazole-succinocarboxamidesynthase
SGGBAA2069_c00260	amidophosphoribosyltransferase	EF62_2155	amidophosphoribosyltransferase	OG1RF_11493	amidophosphoribosyltransferase	EF1781	amidophosphoribosyltransferase
SGGBAA2069_c00270	phosphoribosylaminoimidazole synthetase	EF62_2154	phosphoribosylformylglycinamidine cyclo-ligase	OG1RF_11492	phosphoribosylaminoimidazole synthetase	EF1780	phosphoribosylaminoimidazole synthetase
SGGBAA2069_c00280	phosphoribosylglycinamide formyltransferase	EF62_2153	phosphoribosylglycinamide formyltransferase	OG1RF_11491	phosphoribosylglycinamide formyltransferase	EF1779	phosphoribosylglycinamide formyltransferase
SGGBAA2069_c00300	bifunctionalphosphoribosylaminoimidazolecarboxamide formyltransferase/IMP cyclohydrolase	EF62_2152	purine biosynthesis protein PurH	OG1RF_11490	bifunctional purine biosynthesis protein PurH	EF1778	phosphoribosylaminoimidazolecarboxamide formyltransferase/IMP cyclohydrolase
SGGBAA2069_c00320	phosphoribosylamine--glycine ligase	EF62_2151	Phosphoribosylglycinamide synthetase	OG1RF_11489	phosphoribosylamine-glycine ligase	EF1777	phosphoribosylamine--glycine ligase
SGGBAA2069_c00340	phosphoribosylaminoimidazole carboxylase, catalytic subunit	EF62_2161	phosphoribosylaminoimidazole carboxylase catalytic subunit	OG1RF_11499	phosphoribosylaminoimidazole carboxylase catalytic subunit PurE	EF1787	phosphoribosylaminoimidazole carboxylase catalytic subunit
SGGBAA2069_c00350	phosphoribosylaminoimidazole carboxylase ATPase subunit	EF62_2160	phosphoribosylaminoimidazole carboxylase ATPase subunit	OG1RF_11498	phosphoribosylaminoimidazole carboxylase ATPase subunit PurK	EF1786	phosphoribosylaminoimidazole carboxylase, ATPase subunit
SGGBAA2069_c00370	unknown	EF62_2550	adenylosuccinate lyase	OG1RF_11795	adenylosuccinate lyase	EF2361	adenylosuccinate lyase
SGGBAA2069_c00390	protein-tyrosine phosphatase	EF62_0135	low molecular weight protein-tyrosine-phosphatase	OG1RF_12329	protein-tyrosine-phosphatase	EF3058	phosphotyrosine protein phosphatase
SGGBAA2069_c00510	30S ribosomal protein S10	EF62_0576	ribosomal protein S10	OG1RF_10150	30S ribosomal protein S10	EF0205	30S ribosomal protein S10
SGGBAA2069_c00520	50S ribosomal protein L3	EF62_0577	50S ribosomal protein L3	OG1RF_10151	50S ribosomal protein L3	EF0206	50S ribosomal protein L3
SGGBAA2069_c00530	50S ribosomal protein L4	EF62_0578	50S ribosomal protein L4	OG1RF_10152	ribosomal protein L4/L1 family protein	EF0207	50S ribosomal protein L4
SGGBAA2069_c00540	50S ribosomal protein L23	EF62_0579	50S ribosomal protein L23	OG1RF_10153	50S ribosomal protein L23	EF0208	ribosomal protein L23
SGGBAA2069_c00550	50S ribosomal protein L2	EF62_0580	ribosomal protein L2	OG1RF_10154	50S ribosomal protein L2	EF0209	50S ribosomal protein L2
SGGBAA2069_c00560	30S ribosomal protein S19	EF62_0581	ribosomal protein S19	OG1RF_10155	30S ribosomal protein S19	EF0210	30S ribosomal protein S19
SGGBAA2069_c00570	50S ribosomal protein L22	EF62_0582	ribosomal protein L22	OG1RF_10156	50S ribosomal protein L22	EF0211	50S ribosomal protein L22
SGGBAA2069_c00580	30S ribosomal protein S3	EF62_0583	ribosomal protein S3	OG1RF_10157	30S ribosomal protein S3	EF0212	30S ribosomal protein S3
SGGBAA2069_c00590	50S ribosomal protein L16	EF62_0584	ribosomal protein L16	OG1RF_10158	50S ribosomal protein L16	EF0213	50S ribosomal protein L16
SGGBAA2069_c00600	50S ribosomal protein L29	EF62_0585	ribosomal protein L29	OG1RF_10159	50S ribosomal protein L29	EF0214	ribosomal protein L29
SGGBAA2069_c00610	30S ribosomal protein S17	EF62_0586	30S ribosomal protein S17 (BS16)	OG1RF_10160	30S ribosomal protein S17	EF0215	30S ribosomal protein S17
SGGBAA2069_c00620	50S ribosomal protein L14	EF62_0587	ribosomal protein L14	OG1RF_10161	50S ribosomal protein L14	EF0216	ribosomal protein L14
SGGBAA2069_c00630	50S ribosomal protein L24	EF62_0588	ribosomal protein L24	OG1RF_10162	50S ribosomal protein L24	EF0217	50S ribosomal protein L24
SGGBAA2069_c00640	50S ribosomal protein L5	EF62_0589	50S ribosomal protein L5 (BstL5) (BL5)	OG1RF_10163	50S ribosomal protein L5	EF0218	50S ribosomal protein L5
SGGBAA2069_c00650	30S ribosomal protein S14 type Z	EF62_0590	ribosomal protein S14p/S29e family protein	OG1RF_10164	ribosomal protein S14p/S29e	EF0219	30S ribosomal protein S14
SGGBAA2069_c00660	30S ribosomal protein S8	EF62_0591	30S ribosomal protein S8 (BS8)	OG1RF_10165	30S ribosomal protein S8	EF0220	30S ribosomal protein S8
SGGBAA2069_c00670	50S ribosomal protein L6	EF62_0592	50S ribosomal protein L6 (BL10)	OG1RF_10166	50S ribosomal protein L6	EF0221	50S ribosomal protein L6
SGGBAA2069_c00680	50S ribosomal protein L18	EF62_0593	ribosomal protein L18	OG1RF_10167	50S ribosomal protein L18	EF0223	50S ribosomal protein L18
SGGBAA2069_c00690	30S ribosomal protein S5	EF62_0594	ribosomal protein S5	OG1RF_10168	30S ribosomal protein S5	EF0224	ribosomal protein S5
SGGBAA2069_c00700	50S ribosomal protein L30	EF62_0595	ribosomal protein L30	OG1RF_10169	50S ribosomal protein L30	EF0225	ribosomal protein L30
SGGBAA2069_c00710	50S ribosomal protein L15	EF62_0596	ribosomal protein L15	OG1RF_10170	50S ribosomal protein L15	EF0226	50S ribosomal protein L15
SGGBAA2069_c00720	unknown	EF62_0597	preprotein translocase subunit secY	OG1RF_10171	preprotein translocase subunit SecY	EF0227	preprotein translocase subunit SecY
SGGBAA2069_c00730	adenylate kinase	EF62_0598	adenylate kinase	OG1RF_10172	adenylate kinase	EF0228	adenylate kinase
SGGBAA2069_c00740	Translation initiation factor IF-1	EF62_0599	translation initiation factor IF-1	OG1RF_10173	translation initiation factor IF-1	EF0229	translation initiation factor IF-1
SGGBAA2069_c00750	50S ribosomal protein L36	EF62_0600	ribosomal protein L36	OG1RF_10174	50S ribosomal protein L36	EF0230	50S ribosomal protein L36
SGGBAA2069_c00760	30S ribosomal protein S13	EF62_0601	30S ribosomal protein S13	OG1RF_10175	30S ribosomal protein S13	EF0231	30S ribosomal protein S13
SGGBAA2069_c00770	30S ribosomal protein S11	EF62_0602	30S ribosomal protein S11	OG1RF_10176	30S ribosomal protein S11	EF0232	30S ribosomal protein S11
SGGBAA2069_c00780	DNA-directed RNA polymerase subunit alpha	EF62_0603	DNA-directed RNA polymerase, alpha subunit	OG1RF_10177	DNA-directed RNA polymerase subunit alpha	EF0233	DNA-directed RNA polymerase subunit alpha
SGGBAA2069_c00790	50S ribosomal protein L17	EF62_0604	ribosomal protein L17	OG1RF_10178	50S ribosomal protein L17	EF0234	50S ribosomal protein L17
SGGBAA2069_c00970	4-diphosphocytidyl-2-C-methyl-D-erythritol kinase	EF62_0441	4-(cytidine 5'-diphospho)-2-C-methyl-D-erythritol kinase	OG1RF_10050	4-diphosphocytidyl-2-C-methyl-D-erythritol kinase	EF0051	4-diphosphocytidyl-2-C-methyl-D-erythritol kinase
SGGBAA2069_c00990	zinc transport system ATP-binding protein	EF62_0443	zinc uptake system ATP-binding protein zurA	OG1RF_10052	ABC superfamily ATP binding cassette transporter, ABC protein	EF0056	ABC transporter, ATP-binding protein
SGGBAA2069_c01000	Manganese transport system membrane protein mntB	EF62_0444	zinc uptake system membrane protein znuB	OG1RF_10053	metal cation ABC superfamily ATP binding cassette transporter, membrane protein	EF0057	ABC transporter, permease protein
SGGBAA2069_c01010	unknown	EF62_2113	tyrosyl-tRNA synthetase	OG1RF_11449	tyrosine--tRNA ligase	EF1739	tyrosyl-tRNA synthetase
SGGBAA2069_c01020	multimodular transpeptidase-transglycosylase PBP 1B	EF62_2114	multimodular transpeptidase-transglycosylase PBP 1B	OG1RF_11450	penicillin-binding protein 1B	EF1740	penicillin-binding protein 1B, putative
SGGBAA2069_c01030	DNA-directed RNA polymerase subunit beta	EF62_0295	DNA-directed RNA polymerase, beta subunit	OG1RF_12493	DNA-directed RNA polymerase subunit beta	EF3238	DNA-directed RNA polymerase subunit beta
SGGBAA2069_c01040	DNA-directed RNA polymerase subunit beta	EF62_0294	DNA-directed RNA polymerase, beta subunit	OG1RF_12492	DNA-directed RNA polymerase subunit beta prime	EF3237	DNA-directed RNA polymerase subunit beta'
SGGBAA2069_c01050	hypothetical protein	EF62_2427	conserved hypothetical protein	OG1RF_11669	superoxide dismutase	EF2065	hypothetical protein
SGGBAA2069_c01060	General secretion pathway protein E	EF62_2410	type II/IV secretion system family protein	OG1RF_11652	competence protein	EF2046	competence protein
SGGBAA2069_c01070	Putative competence protein ComGC	EF62_2408	competence protein comGC domain protein	OG1RF_11650	competence protein	EF2044	competence protein
SGGBAA2069_c01130	unknown	EF62_2343	acetate kinase	OG1RF_11644	acetate kinase	EF1983	acetate kinase
SGGBAA2069_c01190	glutamyl aminopeptidase	EF62_0116	glutamyl aminopeptidase	OG1RF_12309	glutamyl aminopeptidase	EF3037	glutamyl-aminopeptidase
SGGBAA2069_c01210	Thioredoxin-1	EF62_0115	thioredoxin family protein	OG1RF_12308	thioredoxin family protein	EF3036	thioredoxin family protein
SGGBAA2069_c01220	Phenylalanyl-tRNA synthetase beta chain	EF62_0113	putative tRNA binding domain protein	OG1RF_12306	tRNA binding domain protein	EF3028	tRNA-binding domain-containing protein
SGGBAA2069_c01410	Co-chaperonin groES protein	EF62_2796	groES chaperonin	OG1RF_12007	chaperone GroES	EF2634	chaperonin, 10 kDa
SGGBAA2069_c01420	chaperonin groEL	EF62_2795	chaperonin GroL	OG1RF_12006	chaperonin GroEL	EF2633	chaperonin, 60 kDa
SGGBAA2069_c01480	penicillin-binding protein 2A	EF62_1052	penicillin-binding protein, 2A family protein	OG1RF_10417	penicillin-binding protein 2A	EF0680	penicillin-binding protein 2A
SGGBAA2069_c01490	50S ribosomal protein L33	EF62_2884	ribosomal protein L33	OG1RF_12094	50S ribosomal protein L33	EF2731	ribosomal protein L33
SGGBAA2069_c01510	Transcription antitermination protein nusG	EF62_2882	transcription termination/antitermination factor NusG	OG1RF_12092	transcription termination/antitermination factor NusG	EF2729	transcription antitermination protein NusG
SGGBAA2069_c01540	unknown	EF62_1184	leucyl-tRNA synthetase	OG1RF_10534	leucine--tRNA ligase	EF0801	leucyl-tRNA synthetase
SGGBAA2069_c01590	AAA family ATPase	EF62_2340	recombination factor protein RarA	OG1RF_11641	replication-associated recombination protein A	EF1979	recombination factor protein RarA
SGGBAA2069_c01610	hypothetical protein	EF62_2338	conserved hypothetical protein	OG1RF_11639	hypothetical protein	EF1977	hypothetical protein
SGGBAA2069_c01630	ribosomal protein L11 methyltransferase	EF62_2337	ribosomal protein L11 methyltransferase	OG1RF_11638	ribosomal protein L11 methyltransferase	EF1976	ribosomal protein L11 methyltransferase
SGGBAA2069_c01640	ribosomal RNA small subunit methyltransferase E	EF62_2336	RNA methyltransferase family protein	OG1RF_11637	RsmE family RNA methyltransferase	EF1975	hypothetical protein
SGGBAA2069_c01660	PTS system, glucose-specific IIB component	EF62_1331	PTS system, glucose subfamily, IIA component domain protein	OG1RF_10684	PTS family porter component IIABC	EF0958	PTS system, IIABC components
SGGBAA2069_c01670	Endonuclease/exonuclease/phosphatase	EF62_1332	endonuclease/Exonuclease/phosphatase family protein	OG1RF_10685	endonuclease/exonuclease/phosphatase family protein RgfB	EF0960	endonuclease/exonuclease/phosphatase family protein
SGGBAA2069_c01690	ribonucleotide-diphosphate reductase subunit gamma	EF62_1869	NrdI Flavodoxin like family protein	OG1RF_11206	ribonucleotide-diphosphate reductase subunit gamma	EF1491	flavoprotein NrdI
SGGBAA2069_c01710	cellobiose phosphotransferase system IIA component	EF62_1451	PTS system lichenan-specific EIIA component	OG1RF_10751	PTS family lactose/cellobiose porter component IIA	EF1018	PTS system, IIA component
SGGBAA2069_c01720	beta-glucosidase	EF62_1453	glycosyl hydrolase family 1 family protein	OG1RF_10753	6-phospho-beta-glucosidase	EF1020	glycosy hydrolase family protein
SGGBAA2069_c01730	PTS system, cellobiose-specific IIC component	EF62_1610	PTS system, cellobiose-specific IIC component	OG1RF_10937	PTS family oligomeric beta-glucoside porter component IIC	EF1160	PTS system, cellobiose-specific IIC component
SGGBAA2069_c01760	mannose-6-phosphate isomerase	EF62_2757	mannose-6-phosphate isomerase, class I	OG1RF_11968	mannose-6-phosphate isomerase	EF2589	mannose-6-phosphate isomerase, class I
SGGBAA2069_c01870	ROK family protein	EF62_2280	ROK family protein	OG1RF_11577	ROK family protein	EF1912	ROK family protein
SGGBAA2069_c01900	GTP pyrophosphokinase	EF62_2335	GTP pyrophosphokinase	OG1RF_11636	GTP diphosphokinase	EF1974	GTP pyrophosphokinase
SGGBAA2069_c01910	D-tyrosyl-tRNA(Tyr) deacylase	EF62_2334	D-tyrosyl-tRNA(Tyr) deacylase	OG1RF_11635	D-tyrosyl-tRNA(Tyr) deacylase	EF1973	D-tyrosyl-tRNA(Tyr) deacylase
SGGBAA2069_c01930	Multiple sugar-binding transport ATP-binding protein msmK	EF62_1311	multiple sugar-binding transport ATP-binding protein msmK	OG1RF_10665	ABC superfamily ATP binding cassette transporter, ABC protein	EF0938	sugar ABC transporter ATP-binding protein
SGGBAA2069_c01940	Uncharacterized HTH-type transcriptional regulator HI1009	EF62_0861	Lactose phosphotransferase system repressor	OG1RF_11560	lactose PTS family porter repressor LacR	EF1839	lactose phosphotransferase system repressor LacR
SGGBAA2069_c01950	galactose-6-phosphate isomerase subunit LacA	EF62_0864	galactose-6-phosphate isomerase, LacA subunit	OG1RF_11556	galactose-6-phosphate isomerase LacA subunit	EF1835	galactose-6-phosphate isomerase subunit LacA
SGGBAA2069_c01960	galactose-6-phosphate isomerase subunit LacB	EF62_0865	galactose-6-phosphate isomerase, LacB subunit	OG1RF_11555	galactose-6-phosphate isomerase LacB subunit	EF1834	galactose-6-phosphate isomerase subunit LacB
SGGBAA2069_c01970	tagatose-6-phosphate kinase	EF62_0866	tagatose-6-phosphate kinase	OG1RF_11515	tagatose-6-phosphate kinase	EF1806	tagatose-6-phosphate kinase
SGGBAA2069_c01980	tagatose 1,6-diphosphate aldolase	EF62_0867	tagatose 1,6-diphosphate aldolase	OG1RF_11516	tagatose-bisphosphate aldolase 2	EF1807	tagatose 1,6-diphosphate aldolase
SGGBAA2069_c02140	glucan 1,6-alpha-glucosidase	EF62_1800	glucan 1,6-alpha-glucosidase	OG1RF_11137	glucan 1,6-alpha-glucosidase	EF1348	glucan 1,6-alpha-glucosidase, putative
SGGBAA2069_c02150	HTH-type transcriptional regulator galR	EF62_1525	LacI regulatory family protein, galactose operon repressor GalR	OG1RF_10852	galactose operon repressor GalR	EF1072	galactose operon repressor galR
SGGBAA2069_c02160	unknown	EF62_1522	galactokinase	OG1RF_10849	galactokinase	EF1069	galactokinase
SGGBAA2069_c02170	galactose-1-phosphate uridylyltransferase	EF62_1524	galactose-1-phosphate uridylyltransferase	OG1RF_10851	UDP-glucose--hexose-1-phosphate uridylyltransferase	EF1071	galactose-1-phosphate uridylyltransferase
SGGBAA2069_c02180	unknown	EF62_1523	UDP-glucose 4-epimerase	OG1RF_10850	UDP-glucose 4-epimerase	EF1070	UDP-glucose 4-epimerase
SGGBAA2069_c02210	undecaprenyl pyrophosphate synthetase	EF62_2704	di-trans,poly-cis-decaprenylcistransferase	OG1RF_11915	di-trans,poly-cis-decaprenylcistransferase	EF2495	undecaprenyl diphosphate synthase
SGGBAA2069_c02220	phosphatidate cytidylyltransferase	EF62_2703	phosphatidate cytidylyltransferase	OG1RF_11914	phosphatidate cytidylyltransferase	EF2494	phosphatidate cytidylyltransferase
SGGBAA2069_c02230	Putative zinc metalloprotease	EF62_2576	RIP metalloprotease RseP	OG1RF_11819	RIP metalloprotease RseP	EF2380	membrane-associated zinc metalloprotease, putative
SGGBAA2069_c02240	unknown	EF62_2575	prolyl-tRNA synthetase	OG1RF_11818	proline--tRNA ligase	EF2379	prolyl-tRNA synthetase
SGGBAA2069_c02250	DNA polymerase III PolC	EF62_2567	DNA polymerase III, alpha subunit, Gram-positive type	OG1RF_11811	DNA polymerase III PolC	EF2378	DNA polymerase III PolC
SGGBAA2069_c02280	peptide deformylase	EF62_0142	peptide deformylase	OG1RF_12336	peptide deformylase	EF3066	peptide deformylase
SGGBAA2069_c02330	haloacid dehalogenase-like hydrolase	EF62_0737	cof-like hydrolase family protein	OG1RF_10291	HAD phosphatase superfamily protein	EF0405	HAD superfamily hydrolase
SGGBAA2069_c02340	30S ribosomal protein S15	EF62_0141	ribosomal protein S15	OG1RF_12335	30S ribosomal protein S15	EF3065	ribosomal protein S15
SGGBAA2069_c02350	acetaldehyde dehydrogenase / alcohol dehydrogenase	EF62_1273	aldehyde-alcohol dehydrogenase 2 family protein	OG1RF_10627	aldehyde-alcohol dehydrogenase	EF0900	bifunctional acetaldehyde-CoA/alcohol dehydrogenase
SGGBAA2069_c02370	hypothetical protein	EF62_2865	transglycosylase associated family protein	OG1RF_12075	integral membrane protein	EF2708	membran protein, putative
SGGBAA2069_c02380	polyribonucleotide nucleotidyltransferase	EF62_0140	polyribonucleotide nucleotidyltransferase	OG1RF_12334	polyribonucleotide nucleotidyltransferase	EF3064	polynucleotide phosphorylase/polyadenylase
SGGBAA2069_c02400	serine O-acetyltransferase	EF62_0434	serine O-acetyltransferase	OG1RF_10043	serine O-acetyltransferase	EF0044	serine O-acetyltransferase
SGGBAA2069_c02410	unknown	EF62_0435	cysteinyl-tRNA synthetase	OG1RF_10044	cysteine--tRNA ligase	EF0045	cysteinyl-tRNA synthetase
SGGBAA2069_c02420	conserved hypothetical protein	EF62_0436	RNase3 domain protein	OG1RF_10045	cysteine--tRNA ligase	EF0046	hypothetical protein
SGGBAA2069_c02430	RNA methyltransferase, TrmH family	EF62_0437	RNA 2'-O ribose methyltransferase substrate binding family protein	OG1RF_10046	RNA methyltransferase	EF0047	RNA methyltransferase
SGGBAA2069_c02440	conserved hypothetical protein	EF62_0438	conserved hypothetical protein	OG1RF_10047	protein of hypothetical function DUF901	EF0048	hypothetical protein
SGGBAA2069_c02450	conserved hypothetical protein	EF62_0406	degV family protein	OG1RF_10014	DegV family protein	EF0016	DegV family protein
SGGBAA2069_c02490	30S ribosomal protein S9	EF62_0288	30S ribosomal protein S9	OG1RF_12486	30S ribosomal protein S9	EF3230	30S ribosomal protein S9
SGGBAA2069_c02700	phosphoglycerate mutase	EF62_2651	phosphoglycerate mutase family protein	OG1RF_11864	phosphoglycerate mutase	EF2433	phosphoglycerate mutase family protein
SGGBAA2069_c02740	heat shock protein GrpE (HSP-70 cofactor)	EF62_1749	HSP-70 cofactor family protein	OG1RF_11077	co-chaperone GrpE	EF1307	heat shock protein GrpE
SGGBAA2069_c02750	molecular chaperone DnaK	EF62_1750	chaperone protein DnaK	OG1RF_11078	chaperone DnaK	EF1308	dnak protein
SGGBAA2069_c02780	Chaperone protein dnaJ	EF62_1752	chaperone protein DnaJ	OG1RF_11080	chaperone DnaJ	EF1310	dnaJ protein
SGGBAA2069_c02820	conserved hypothetical protein	EF62_2329	conserved hypothetical protein	OG1RF_11629	YwlG protein	EF1967	hypothetical protein
SGGBAA2069_c02830	Mechanosensitive ion channel MscS family	EF62_1586	mechanosensitive ion channel family protein	OG1RF_10913	mechanosensitive ion channel	EF1135	hypothetical protein
SGGBAA2069_c02840	trigger factor	EF62_1101	trigger factor, peptidyl-prolyl cis/trans isomerase	OG1RF_10452	trigger factor	EF0715	trigger factor
SGGBAA2069_c02850	DNA-directed RNA polymerase subunit delta	EF62_1596	DNA-directed RNA polymerase subunit delta (RNAP delta factor)	OG1RF_10923	DNA-directed RNA polymerase sigma subunit RpoE	EF1146	DNA-directed RNA polymerase, delta subunit, putative
SGGBAA2069_c02860	CTP synthetase	EF62_1597	CTP synthase	OG1RF_10924	CTP synthase	EF1147	CTP synthetase
SGGBAA2069_c02870	Alpha/beta hydrolase	EF62_1916	hydrolase of the alpha/beta superfamily	OG1RF_11255	cell surface hydrolase	EF1536	hypothetical protein
SGGBAA2069_c02880	fructose-bisphosphate aldolase	EF62_1618	fructose-1,6-bisphosphate aldolase, class II	OG1RF_10945	fructose-bisphosphate aldolase	EF1167	fructose-bisphosphate aldolase
SGGBAA2069_c02890	50S ribosomal protein L28	EF62_0186	ribosomal protein L28	OG1RF_12380	50S ribosomal protein L28	EF3116	50S ribosomal protein L28
SGGBAA2069_c02900	conserved hypothetical protein	EF62_0181	conserved hypothetical protein	OG1RF_12375	Gls24 family general stress protein	EF3115	hypothetical protein
SGGBAA2069_c02910	putative dihydroxyacetone kinase family protein	EF62_0180	DAK2 domain protein	OG1RF_12374	DAK2 domain protein	EF3114	DAK2 domain-containing protein
SGGBAA2069_c02980	hypothetical protein	EF62_0273	conserved hypothetical protein	OG1RF_12471	hypothetical protein	EF3205	hypothetical protein
SGGBAA2069_c03000	polar amino acid transport system ATP-binding protein	EF62_0615	ABC transporter family protein	OG1RF_10190	ABC superfamily ATP binding cassette transporter, ABC protein	EF0246	amino acid ABC transporter, ATP-binding protein
SGGBAA2069_c03010	Inner membrane amino-acid ABC transporter permease protein yecS	EF62_0616	amino acid permease ABC transporter protein	OG1RF_10191	amino acid ABC superfamily ATP binding cassette transporter, membrane protein	EF0247	amino acid ABC transporter, amino acid-binding/permease protein
SGGBAA2069_c03030	undecaprenyl pyrophosphate phosphatase	EF62_2658	undecaprenyl-diphosphatase UppP	OG1RF_11870	undecaprenyl-diphosphatase	EF2439	undecaprenyl pyrophosphate phosphatase
SGGBAA2069_c03050	undecaprenyl-phosphatealpha-N-acetylglucosaminephosphotransferase	EF62_2493	putative undecaprenyl-phosphate N-acetylglucosaminyl 1-phosphatetransferase	OG1RF_11738	phospho-N-acetylmuramoyl-pentapeptide-transferase	EF2198	glycosyl transferase, group 4 family protein
SGGBAA2069_c03060	Phosphate import ATP-binding protein pstB	EF62_2616	FeS assembly ATPase SufC	OG1RF_11829	ABC superfamily ATP binding cassette transporter, ABC protein	EF2394	ABC transporter, ATP-binding protein
SGGBAA2069_c03070	iron-sulfur ABC superfamily ATP binding cassette transporter	EF62_2615	FeS assembly protein SufD	OG1RF_11828	iron-sulfur ABC superfamily ATP binding cassette transporter, membrane protein	EF2393	hypothetical protein
SGGBAA2069_c03080	cysteine desulfurase / selenocysteine lyase	EF62_2614	cysteine desulfurase	OG1RF_11827	selenocysteine lyase/cysteine desulfurase	EF2392	aminotransferase, class V
SGGBAA2069_c03090	NifU family SUF system FeS assembly protein	EF62_2613	SUF system FeS assembly protein, NifU family	OG1RF_11826	NifU family SUF system FeS assembly protein	EF2391	NifU family protein
SGGBAA2069_c03100	FeS assembly protein SufB	EF62_2612	FeS assembly protein SufB	OG1RF_11825	ABC superfamily ATP binding cassette transporter, membrane protein	EF2390	hypothetical protein
SGGBAA2069_c03130	Dipeptide transport system permease protein dppB	EF62_1282	oligopeptide transport system permease protein oppB	OG1RF_10636	oligopeptide ABC superfamily ATP binding cassette transporter, membrane protein	EF0909	peptide ABC transporter, permease protein
SGGBAA2069_c03140	Dipeptide transport system permease protein dppC	EF62_1283	dipeptide transport system permease protein dppC	OG1RF_10637	oligopeptide ABC superfamily ATP binding cassette transporter, membrane protein	EF0910	peptide ABC transporter, permease protein
SGGBAA2069_c03150	Oligopeptide transport ATP-binding protein oppD	EF62_1284	oligopeptide transport ATP-binding protein oppD	OG1RF_10638	ABC superfamily ATP binding cassette transporter, ABC protein	EF0911	peptide ABC transporter, ATP-binding protein
SGGBAA2069_c03160	Phosphate import ATP-binding protein pstB	EF62_1285	oligopeptide transport ATP-binding protein oppF	OG1RF_10639	ABC superfamily ATP binding cassette transporter, ABC protein	EF0912	peptide ABC transporter, ATP-binding protein
SGGBAA2069_c03190	aspartate kinase	EF62_0701	aspartate kinase domain protein	OG1RF_10255	aspartate kinase	EF0368	aspartate kinase
SGGBAA2069_c03200	Phosphoglycolate phosphatase 1	EF62_0702	HAD-superfamily hydrolase, subfamily IA, variant 3 family protein	OG1RF_10256	HAD-superfamily hydrolase	EF0369	HAD superfamily hydrolase
SGGBAA2069_c03220	Multiple antibiotic resistance protein marR	EF62_2983	marR family protein	OG1RF_12189	MarR family transcriptional regulator	EF2886	MarR family transcriptional regulator
SGGBAA2069_c03230	3-Oxoacyl-[acyl-carrier-protein (ACP)] synthase III	EF62_2982	beta-ketoacyl-acyl carrier protein synthase III	OG1RF_12188	beta-ketoacyl-acyl-carrier-protein synthase III	EF2885	3-oxoacyl-(acyl carrier protein) synthase III
SGGBAA2069_c03240	unknown	EF62_2981	acyl carrier protein (ACP)	OG1RF_12187	acyl carrier protein	EF2884	acyl carrier protein
SGGBAA2069_c03250	Enoyl-(acyl-carrier-protein) reductase II	EF62_2980	enoyl-(acyl-carrier-protein) reductase	OG1RF_12186	enoyl-(acyl-carrier-protein) reductase II	EF2883	enoyl-(acyl-carrier-protein) reductase II
SGGBAA2069_c03260	malonyl CoA-acyl carrier protein transacylase	EF62_2979	malonyl CoA-acyl carrier protein transacylase	OG1RF_12185	malonyl-CoA-[acyl-carrier-protein] transacylase	EF2882	acyl-carrier-protein S-malonyltransferase
SGGBAA2069_c03270	3-ketoacyl-(acyl-carrier-protein) reductase	EF62_2978	3-oxoacyl-(acyl-carrier-protein) reductase	OG1RF_12184	3-oxoacyl-[acyl-carrier-protein] reductase	EF2881	3-ketoacyl-(acyl-carrier-protein) reductase
SGGBAA2069_c03280	3-oxoacyl-(acyl carrier protein) synthase II	EF62_2977	3-oxoacyl-[acyl-carrier-protein] synthase 2	OG1RF_12183	beta-ketoacyl-acyl-carrier-protein synthase II	EF2880	3-oxoacyl-(acyl carrier protein) synthase II
SGGBAA2069_c03310	(3R)-hydroxymyristoyl-ACP dehydratase	EF62_2975	beta-hydroxyacyl-(acyl-carrier-protein) dehydratase FabZ	OG1RF_12181	(3R)-hydroxymyristoyl-[acyl-carrier-protein] dehydratase	EF2878	(3R)-hydroxymyristoyl-ACP dehydratase
SGGBAA2069_c03320	acetyl-CoA carboxylase biotin carboxylase subunit	EF62_2974	acetyl-CoA carboxylase, biotin carboxylase	OG1RF_12180	acetyl-CoA carboxylase subunit A	EF2877	acetyl-CoA carboxylase biotin carboxylase subunit
SGGBAA2069_c03330	acetyl-CoA carboxylase subunit beta	EF62_2973	acetyl-CoA carboxylase, carboxyl transferase, beta subunit	OG1RF_12179	acetyl-coA carboxylase carboxyl transferase subunit beta	EF2876	acetyl-CoA carboxylase subunit beta
SGGBAA2069_c03340	acetyl-CoA carboxylase subunit alpha	EF62_2972	acetyl-CoA carboxylase, carboxyl transferase, alpha subunit	OG1RF_12178	acetyl-coA carboxylase carboxyl transferase subunit alpha	EF2875	acetyl-CoA carboxylase subunit alpha
SGGBAA2069_c03350	unknown	EF62_0352	seryl-tRNA synthetase	OG1RF_12537	serine--tRNA ligase	EF3292	seryl-tRNA synthetase
SGGBAA2069_c03370	PTS system, mannose-specific IID component	EF62_0412	PTS system mannose-specific IID component	OG1RF_10021	PTS family mannose/fructose/sorbose porter component IID	EF0022	PTS system, mannose-specific IID component
SGGBAA2069_c03380	PTS system, mannose-specific IIC component	EF62_0411	PTS system mannose-specific IIC component	OG1RF_10020	PTS family mannose/fructose/sorbose porter component IIC	EF0021	PTS system, mannose-specific IIC component
SGGBAA2069_c03390	PTS system, mannose-specific IIA component	EF62_0410	PTS system mannose-specific EIIAB component	OG1RF_10019	PTS family mannose porter, IIAB component	EF0020	PTS system, mannose-specific IIAB components
SGGBAA2069_c03430	xanthine/uracil permease family protein	EF62_1479	permease family protein	OG1RF_10774	xanthine/uracil permease family protein	EF1041	xanthine/uracil permeases family protein
SGGBAA2069_c03440	conserved hypothetical protein	EF62_1323	uncharacterized P-loop hydrolase UPF0079 family protein	OG1RF_10677	ATP/GTP hydrolase	EF0950	hypothetical protein
SGGBAA2069_c03450	Acyl-CoA N-acyltransferase	EF62_1324	acetyltransferase (GNAT) family protein	OG1RF_10678	GNAT family acetyltransferase	EF0951	acetyltransferase
SGGBAA2069_c03480	cell cycle regulation histidine triad (HIT) protein	EF62_1060	histidine triad, HIT family protein	OG1RF_10425	HIT family protein	EF0687	HIT family protein
SGGBAA2069_c03490	ABC transporter, ATP-binding protein	EF62_1061	ABC-type transporter ATP-binding protein EcsA	OG1RF_10426	ABC superfamily ATP binding cassette transporter, ABC protein	EF0688	ABC transporter, ATP-binding protein
SGGBAA2069_c03510	hypothetical protein	EF62_1063	aminoglycoside phosphotransferase	OG1RF_10428	phosphotransferase enzyme family protein	EF0690	hypothetical protein
SGGBAA2069_c03520	tRNA (guanine-N(7)-)-methyltransferase	EF62_1064	tRNA (guanine-N(7)-)-methyltransferase	OG1RF_10429	tRNA (guanine-N(7)-)-methyltransferase	EF0691	tRNA (guanine-N(7)-)-methyltransferase
SGGBAA2069_c03580	conserved hypothetical protein	EF62_1713	conserved hypothetical protein	OG1RF_11038	protein of hypothetical function DUF150	EF1270	hypothetical protein
SGGBAA2069_c03590	Transcription elongation protein nusA	EF62_1714	transcription elongation protein nusA	OG1RF_11040	transcription termination factor NusA	EF1271	transcription elongation factor NusA
SGGBAA2069_c03600	conserved hypothetical protein	EF62_1715	conserved hypothetical protein	OG1RF_11041	cytosolic protein YlxR	EF1272	hypothetical protein
SGGBAA2069_c03610	60S ribosomal protein L30	EF62_1716	ribosomal protein L7Ae/L30e/S12e/Gadd45 family protein	OG1RF_11042	ribosomal protein L7/L12	EF1273	ribosomal protein L7A family protein
SGGBAA2069_c03620	Translation initiation factor IF-2	EF62_1717	translation initiation factor IF-2	OG1RF_11043	translation initiation factor IF2	EF1274	translation initiation factor IF-2
SGGBAA2069_c03630	unknown	EF62_1718	ribosome-binding factor A	OG1RF_11044	ribosome-binding factor A	EF1275	ribosome-binding factor A
SGGBAA2069_c03660	putative decarboxylase family protein	EF62_0614	DNA recombination-mediator protein A superfamily protein	OG1RF_10189	decarboxylase	EF0245	decarboxylase family protein
SGGBAA2069_c03680	copper transport repressor, CopY/TcrY family	EF62_0686	transcriptional repressor, CopY family protein	OG1RF_10240	transcriptional repressor CopY	EF0297	transcriptional repressor CopY
SGGBAA2069_c03690	Cu2+-exporting ATPase	EF62_0687	copper-translocating P-type ATPase	OG1RF_10241	copper-exporting ATPase	EF0298	copper-translocating P-type ATPase
SGGBAA2069_c03700	Copper-transporting ATPase	EF62_0688	copper transport protein CopZ-type protein	OG1RF_10242	MerTP family copper permease, binding protein CopZ	EF0299	copper transport protein CopZ
SGGBAA2069_c03810	unknown	EF62_1760	N-acetylglucosamine-6-phosphate deacetylase	OG1RF_11088	N-acetylglucosamine-6-phosphate deacetylase	EF1317	N-acetylglucosamine-6-phosphate deacetylase
SGGBAA2069_c03820	glycyl-tRNA synthetase subunit alpha	EF62_2627	glycyl-tRNA synthetase, alpha subunit	OG1RF_11840	glycyl-tRNA synthetase alpha subunit	EF2407	glycyl-tRNA synthetase subunit alpha
SGGBAA2069_c03830	glycyl-tRNA synthetase subunit beta	EF62_2626	glycyl-tRNA synthetase, beta subunit	OG1RF_11839	glycyl-tRNA synthetase beta subunit	EF2406	glycyl-tRNA synthetase, beta subunit
SGGBAA2069_c03840	conserved hypothetical protein	EF62_1960	conserved hypothetical protein	OG1RF_11299	protein of hypothetical function DUF896	EF1580	hypothetical protein
SGGBAA2069_c03980	6-phospho-beta-glucosidase	EF62_0660	6-phospho-beta-glucosidase	OG1RF_10215	6-phospho-beta-glucosidase	EF0271	6-phospho-beta-glucosidase
SGGBAA2069_c03990	unknown	EF62_0428	glutamate 5-kinase	OG1RF_10037	glutamate 5-kinase	EF0038	gamma-glutamyl kinase
SGGBAA2069_c04000	unknown	EF62_0427	gamma-glutamyl phosphate reductase	OG1RF_10036	glutamate-5-semialdehyde dehydrogenase	EF0037	gamma-glutamyl phosphate reductase
SGGBAA2069_c04020	S-adenosyl-methyltransferase MraW	EF62_1423	S-adenosyl-methyltransferase MraW	OG1RF_10722	S-adenosyl-methyltransferase MraW	EF0989	S-adenosyl-methyltransferase MraW
SGGBAA2069_c04040	penicillin-binding protein 2X	EF62_1425	penicillin binding protein transpeptidase domain protein	OG1RF_10724	penicillin-binding protein C	EF0991	penicillin-binding protein C
SGGBAA2069_c04050	phospho-N-acetylmuramoyl-pentapeptide-transferase	EF62_1426	phospho-N-acetylmuramoyl-pentapeptide-transferase	OG1RF_10725	phospho-N-acetylmuramoyl-pentapeptide-transferase	EF0992	phospho-N-acetylmuramoyl-pentapeptide-transferase
SGGBAA2069_c04060	ATP-dependent RNA helicase	EF62_1829	DEAD/DEAH box helicase family protein	OG1RF_11165	DEAD/DEAH box family ATP-dependent RNA helicase	EF1377	DEAD-box ATP dependent DNA helicase
SGGBAA2069_c04110	thioredoxin reductase (NADPH)	EF62_1791	thioredoxin-disulfide reductase	OG1RF_11128	thioredoxin-disulfide reductase	EF1338	thioredoxin reductase
SGGBAA2069_c04120	nicotinate phosphoribosyltransferase	EF62_2790	nicotinate phosphoribosyltransferase family protein	OG1RF_12001	nicotinate phosphoribosyltransferase	EF2626	nicotinate phosphoribosyltransferase
SGGBAA2069_c04130	NAD synthetase	EF62_2789	NAD+ synthase	OG1RF_12000	NAD(+) synthase	EF2625	NAD synthetase
SGGBAA2069_c04140	aminopeptidase C (bleomycin hydrolase)	EF62_0691	aminopeptidase C	OG1RF_10245	aminopeptidase C	EF0302	aminopeptidase C
SGGBAA2069_c04150	penicillin-binding protein 1A	EF62_1598	penicillin-binding protein 1A	OG1RF_10925	penicillin-binding protein 1A	EF1148	penicillin-binding protein 1A
SGGBAA2069_c04160	Holliday junction resolvase recU	EF62_1599	recombination protein U	OG1RF_10926	recombination protein U	EF1149	Holliday junction-specific endonuclease
SGGBAA2069_c04170	conserved hypothetical protein	EF62_1600	conserved hypothetical protein	OG1RF_10927	YpsA like protein	EF1150	hypothetical protein
SGGBAA2069_c04180	conserved hypothetical protein	EF62_1601	divIVA family protein	OG1RF_10928	cell division initiation protein DivIVA	EF1151	cell division protein DivIVA, putative
SGGBAA2069_c04190	Putative RNA methylase family	EF62_1602	RNA methylase family UPF0020 family protein	OG1RF_10929	site-specific DNA-methyltransferase	EF1152	hypothetical protein
SGGBAA2069_c04220	S-ribosylhomocysteinase	EF62_1627	S-Ribosylhomocysteinase (LuxS) family protein	OG1RF_10954	S-ribosylhomocysteine lyase	EF1182	S-ribosylhomocysteinase
SGGBAA2069_c04230	2',3'-cyclic-nucleotide 2'-phosphodiesterase	EF62_0241	uncharacterized domain HDIG domain protein	OG1RF_12438	2',3'-cyclic-nucleotide 2'-phosphodiesterase	EF3170	HD/KH domain-containing protein
SGGBAA2069_c04240	unknown	EF62_0197	guanylate kinase	OG1RF_12391	guanylate kinase	EF3127	guanylate kinase
SGGBAA2069_c04250	DNA-directed RNA polymerase subunit omega	EF62_0196	DNA-directed RNA polymerase, omega subunit	OG1RF_12390	DNA-directed RNA polymerase subunit omega	EF3126	DNA-directed RNA polymerase subunit omega
SGGBAA2069_c04260	primosome assembly protein PriA	EF62_0195	primosomal protein N	OG1RF_12389	DNA replication factor Y	EF3125	primosomal protein n'
SGGBAA2069_c04270	unknown	EF62_0193	methionyl-tRNA formyltransferase	OG1RF_12387	methionyl-tRNA formyltransferase	EF3123	methionyl-tRNA formyltransferase
SGGBAA2069_c04280	ribosomal RNA small subunit methyltransferase B	EF62_0192	ribosomal RNA small subunit methyltransferase B	OG1RF_12386	ribosomal RNA small subunit methyltransferase B	EF3122	Sun protein
SGGBAA2069_c04290	protein phosphatase 2C	EF62_0191	serine/threonine protein phosphatase	OG1RF_12385	serine/threonine protein phosphatase 1	EF3121	protein phosphatase 2C, putative
SGGBAA2069_c04330	two-component response regulator	EF62_0018	response regulator	OG1RF_12211	DNA-binding response regulator	EF2911	LuxR family DNA-binding response regulator
SGGBAA2069_c04350	Polyribonucleotide nucleotidyltransferase	EF62_0003	general stress protein 13	OG1RF_12196	general stress protein 13	EF2894	general stress protein 13, putative
SGGBAA2069_c04360	cysteine synthase A	EF62_1964	cysteine synthase A	OG1RF_11303	cysteine synthase	EF1584	cysteine synthase A
SGGBAA2069_c04370	conserved hypothetical protein	EF62_2144	conserved hypothetical protein	OG1RF_11483	protein of hypothetical function UPF0029	EF1771	hypothetical protein
SGGBAA2069_c04380	putative competence protein ComFA	EF62_2141	ATP-dependent helicase comFA	OG1RF_11479	competence protein ComFA	EF1767	competence protein F
SGGBAA2069_c04400	ribosomal subunit interface protein	EF62_2139	ribosomal subunit interface protein	OG1RF_11477	ribosomal subunit interface protein	EF1764	ribosomal subunit interface protein
SGGBAA2069_c04410	hypothetical protein	EF62_1192	conserved hypothetical protein	OG1RF_10551	hypothetical protein	EF0819	hypothetical protein
SGGBAA2069_c04420	conserved hypothetical protein	EF62_1070	conserved hypothetical protein	OG1RF_10435	hypothetical protein	EF0697	hypothetical protein
SGGBAA2069_c04450	23S rRNA (uracil-5-)-methyltransferase	EF62_2864	23S rRNA (uracil-5-)-methyltransferase RumA	OG1RF_12074	23S rRNA (uracil-5-)-methyltransferase	EF2706	RNA methyltransferase
SGGBAA2069_c04500	deoxyguanosine kinase	EF62_1125	deoxyguanosine kinase	OG1RF_10475	deoxynucleoside kinase	EF0740	deoxynucleoside kinase
SGGBAA2069_c04580	valyl-tRNA synthetase	EF62_0038	valyl-tRNA synthetase	OG1RF_12231	valine--tRNA ligase	EF2931	valyl-tRNA synthetase
SGGBAA2069_c04700	methyltransferase, putative	EF62_2671	S-adenosylmethionine-dependentmethyltransferase	OG1RF_11884	RsmD family RNA methyltransferase	EF2452	methylase, putative
SGGBAA2069_c04730	PDZ domain-containing protein	EF62_2669	PDZ domain protein	OG1RF_11882	PDZ domain protein	EF2450	PDZ domain-containing protein
SGGBAA2069_c04750	Aquaporin-4	EF62_1637	aquaporin Z	OG1RF_10964	MIP family major intrinsic protein water channel AqpZ	EF1192	aquaporin Z
SGGBAA2069_c04790	ribosomal RNA large subunit methyltransferase N	EF62_2412	radical SAM superfamily protein	OG1RF_11655	cfr family radical SAM enzyme	EF2048	ribosomal RNA large subunit methyltransferase N
SGGBAA2069_c04810	Lipid A export ATP-binding/permease protein msbA	EF62_2108	Xenobiotic-transporting ATPase	OG1RF_11443	multidrug ABC superfamily ATP binding cassette transporter, ABC protein	EF1733	ABC transporter ATP-binding protein/peptidase
SGGBAA2069_c04820	Lipid A export ATP-binding/permease protein msbA	EF62_2107	Xenobiotic resistance ABC transporter, transmembrane protein	OG1RF_11442	multidrug ABC superfamily ATP binding cassette transporter, ABC protein	EF1732	ABC transporter ATP-binding protein/peptidase
SGGBAA2069_c05250	Probable manganese transport protein mntH	EF62_2270	NRAMP family manganese (Mn2+) transporter	OG1RF_11567	NRAMP family Mn2+/Fe2+ transporter	EF1901	manganese transport protein MntH
SGGBAA2069_c05280	starvation-inducible DNA-binding protein	EF62_0290	ferritin-like domain protein	OG1RF_12488	DNA starvation/stationary phase protection protein Dps	EF3233	Dps family protein
SGGBAA2069_c05290	conserved hypothetical protein	EF62_2941	conserved hypothetical protein	OG1RF_12148	hypothetical protein	EF2789	hypothetical protein
SGGBAA2069_c05300	glucokinase	EF62_2940	glucose kinase	OG1RF_12147	glucokinase	EF2788	glucokinase
SGGBAA2069_c05310	conserved hypothetical protein	EF62_2939	rhodanese-like domain protein	OG1RF_12146	rhodanese family protein	EF2787	rhodanese family protein
SGGBAA2069_c05380	GTP-binding protein TypA	EF62_2679	GTP-binding protein TypA/BipA	OG1RF_11892	GTP-binding protein TypA/BipA	EF2460	GTP-binding protein TypA
SGGBAA2069_c05400	UDP-N-acetylmuramoyl-L-alanyl-D-glutamatesynthetase	EF62_1427	UDP-N-acetylmuramoylalanine--D-glutamate ligase	OG1RF_10726	UDP-N-acetylmuramoylalanine--D-glutamate ligase	EF0993	UDP-N-acetylmuramoyl-L-alanyl-D-glutamatesynthetase
SGGBAA2069_c05430	Cell division protein FtsA	EF62_1430	cell division protein FtsA	OG1RF_10729	cell division protein FtsA	EF0996	cell division protein FtsA
SGGBAA2069_c05440	Cell division protein ftsZ	EF62_1431	cell division protein FtsZ	OG1RF_10730	cell division protein FtsZ	EF0997	cell division protein FtsZ
SGGBAA2069_c05450	Predicted pyridoxal phosphate-dependent enzyme	EF62_1432	alanine racemase, N-terminal domain protein	OG1RF_10731	YggS family pyridoxal phosphate enzyme	EF0998	hypothetical protein
SGGBAA2069_c05490	Cell division initiation protein divIVA	EF62_1436	cell-division initiation protein	OG1RF_10735	cell division protein DivIVA	EF1002	cell division protein DivIVA
SGGBAA2069_c05500	isoleucyl-tRNA synthetase	EF62_1437	isoleucyl-tRNA synthetase	OG1RF_10736	isoleucine--tRNA ligase	EF1003	isoleucyl-tRNA synthetase
SGGBAA2069_c05510	hypothetical protein	EF62_1090	conserved hypothetical protein	OG1RF_10443	hypothetical protein	EF0705	hypothetical protein
SGGBAA2069_c05520	7,8-dihydro-8-oxoguanine triphosphatase	EF62_1591	NUDIX domain protein	OG1RF_10918	MutT/NUDIX family protein	EF1141	MutT/nudix family protein
SGGBAA2069_c05530	ATP-dependent Clp protease ATP-binding subunit clpE	EF62_1091	ATP-dependent Clp protease ATP-binding subunit ClpE	OG1RF_10444	ATP-dependent Clp protease	EF0706	ATP-dependent Clp protease, ATP-binding subunit ClpE
SGGBAA2069_c05550	unknown	EF62_0490	ornithine carbamoyltransferase	OG1RF_10100	ornithine carbamoyltransferase	EF0105	ornithine carbamoyltransferase
SGGBAA2069_c05560	conserved hypothetical protein	EF62_2984	conserved hypothetical protein	OG1RF_12190	hypothetical protein	EF2888	hypothetical protein
SGGBAA2069_c05580	polar amino acid transport system ATP-binding protein	EF62_1266	ABC transporter family protein	OG1RF_10620	ABC superfamily ATP binding cassette transporter, ABC protein	EF0892	amino acid ABC transporter, ATP-binding protein
SGGBAA2069_c05590	Ferrous iron transport protein B	EF62_0796	ferrous iron transport protein feoA	OG1RF_10359	ferrous iron transport protein A	EF0475	ferrous iron transport protein A
SGGBAA2069_c05600	Ferrous iron transport protein B	EF62_0797	ferrous iron transport protein feoB	OG1RF_10360	FeoB family ferrous iron (Fe2+) uptake protein	EF0476	ferrous iron transport protein B
SGGBAA2069_c05620	methylenetetrahydrofolate dehydrogenase (NADP+) / methenyltetrahydrofolate cyclohydrolase	EF62_1413	folD	OG1RF_10712	bifunctional methylenetetrahydrofolate dehydrogenase/methylenetetrahydrofolate cyclohydrolase	EF0978	bifunctional 5,10-methylene-tetrahydrofolate dehydrogenase/ 5,10-methylene-tetrahydrofolate cyclohydrolase
SGGBAA2069_c05630	Carbohydrate kinase domain-containing protein Flags: Precursor;	EF62_2163	carbohydrate kinase family protein	OG1RF_11501	carbohydrate kinase	EF1790	YjeF-related protein
SGGBAA2069_c05700	exodeoxyribonuclease VII large subunit	EF62_1414	exodeoxyribonuclease VII, large subunit	OG1RF_10713	exodeoxyribonuclease VII large subunit	EF0979	exodeoxyribonuclease VII large subunit
SGGBAA2069_c05710	exodeoxyribonuclease VII small subunit	EF62_1415	exodeoxyribonuclease VII, small subunit	OG1RF_10714	exodeoxyribonuclease VII small subunit	EF0980	exodeoxyribonuclease VII, small subunit
SGGBAA2069_c05720	putative geranyltranstransferase	EF62_1416	Farnesyl-diphosphate synthase	OG1RF_10715	geranyltranstransferase	EF0981	geranyltranstransferase
SGGBAA2069_c05730	putative hemolysin A	EF62_1417	ribosomal RNA large subunit methyltransferase J	OG1RF_10716	hemolysin A	EF0982	hemolysin A
SGGBAA2069_c05750	DNA repair protein recN	EF62_1419	DNA repair protein RecN	OG1RF_10718	DNA repair protein RecN	EF0984	DNA repair protein RecN
SGGBAA2069_c05760	conserved hypothetical protein	EF62_2062	DegV family protein	OG1RF_11397	DegV family protein	EF1684	DegV family protein, putative
SGGBAA2069_c05770	unknown	EF62_2061	GDSL-like Lipase/Acylhydrolase family protein	OG1RF_11396	GDSL family lipase/acylhydrolase	EF1683	lipase/acylhydrolase, putative
SGGBAA2069_c05790	DNA-binding protein HU	EF62_1930	DNA-binding protein HU 1	OG1RF_11269	DNA-binding protein HU	EF1550	DNA-binding protein HU
SGGBAA2069_c05810	Di-/tripeptide transporter	EF62_0761	amino acid/peptide transporter family protein	OG1RF_10326	POT family proton (H+)-dependent oligopeptide transporter	EF0440	di-/tripeptide transporter
SGGBAA2069_c05820	dihydroorotate dehydrogenase 1A	EF62_0674	dihydroorotate dehydrogenase family domain protein	OG1RF_10228	dihydroorotate oxidase	EF0285	dihydroorotate dehydrogenase 1A
SGGBAA2069_c05840	transcriptional regulator, ArsR family	EF62_2641	bacterial regulatory protein, ArsR family protein	OG1RF_11854	metal transport repressor protein CzrA	EF2423	ArsR family transcriptional regulator
SGGBAA2069_c05850	Cd2+/Zn2+-exporting ATPase	EF62_1852	cadmium-translocating P-type ATPase	OG1RF_11189	zinc-exporting ATPase	EF1400	cadmium-translocating P-type ATPase
SGGBAA2069_c05860	quaternary ammonium compound-resistance protein SugE	EF62_0695	quaternary ammonium compound-resistance protein sugE	OG1RF_10249	quaternary ammonium compound-resistance protein SugE	EF0360	sugE protein
SGGBAA2069_c05870	phosphoglyceromutase	EF62_0567	2,3-bisphosphoglycerate-dependent phosphoglycerate mutase	OG1RF_10141	phosphoglycerate mutase	EF0195	phosphoglycerate mutase 1
SGGBAA2069_c05910	3H domain protein	EF62_0620	Transcriptional regulator, H3 small solute binding Domain protein	OG1RF_10196	transcriptional regulator	EF0251	transcriptional regulator, putative
SGGBAA2069_c05920	hypothetical protein	EF62_1310	putative membrane protein	OG1RF_10664	hypothetical protein	EF0937	hypothetical protein
SGGBAA2069_c05940	penicillin-binding protein 2B	EF62_2952	Penicillin binding protein, transpeptidase (2B)	OG1RF_12158	penicillin-binding protein 2B	EF2857	penicillin-binding protein 2B
SGGBAA2069_c05950	Recombination protein recR	EF62_2918	recombination protein RecR	OG1RF_12126	recombination protein R	EF2766	recombination protein RecR
SGGBAA2069_c05960	D-alanyl-alanine synthetase A	EF62_1216	D-alanine--D-alanine ligase	OG1RF_10574	D-alanine--D-alanine ligase	EF0843	D-alanine--D-alanine ligase
SGGBAA2069_c05980	UDP-N-acetylmuramoyl-tripeptide--D-alanyl-D- alanine ligase	EF62_1217	UDP-N-acetylmuramoyl-tripeptide--D-alanyl-D- alanine ligase	OG1RF_10575	exopolyphosphatase	EF0845	UDP-N-acetylmuramoylalanyl-D-glutamyl-2, 6-diaminopimelate--D-alanyl-D-alanyl ligase
SGGBAA2069_c06000	peptide chain release factor 3	EF62_1074	peptide chain release factor 3	OG1RF_10439	peptide chain release factor RF3	EF0701	peptide chain release factor 3
SGGBAA2069_c06010	DEAD-box ATP-dependent RNA helicase	EF62_1218	DEAD/DEAH box helicase family protein	OG1RF_10576	ATP-dependent RNA helicase DeaD	EF0846	DEAD-box ATP dependent DNA helicase
SGGBAA2069_c06020	endo/exonuclease amino terminal GIY-YIG domain protein	EF62_2852	GIY-YIG nuclease superfamily protein	OG1RF_12062	endo/exonuclease amino terminal GIY-YIG domain protein	EF2693	GIY-YIG nuclease superfamily protein
SGGBAA2069_c06030	hypothetical protein	EF62_2851	methyltransferase small domain protein	OG1RF_12061	methyltransferase	EF2692	hypothetical protein
SGGBAA2069_c06040	unknown	EF62_2850	1-acyl-sn-glycerol-3-phosphate acyltransferase	OG1RF_12060	acyltransferase	EF2691	1-acyl-sn-glycerol-3-phosphate acyltransferase, putative
SGGBAA2069_c06140	superoxide dismutase, Fe-Mn family	EF62_0785	superoxide dismutase (Mn)	OG1RF_10348	superoxide dismutase	EF0463	superoxide dismutase, Mn
SGGBAA2069_c06150	conserved hypothetical protein	EF62_1032	conserved hypothetical protein	OG1RF_10394	glucose-1-phosphate adenylyl transferase	EF0663	hypothetical protein
SGGBAA2069_c06160	S-adenosylmethionine:tRNA ribosyltransferase-isomerase	EF62_1244	S-adenosylmethionine:tRNA ribosyltransferase-isomerase	OG1RF_10598	S-adenosylmethionine:tRNA ribosyltransferase-isomerase	EF0868	S-adenosylmethionine:tRNA ribosyltransferase-isomerase
SGGBAA2069_c06180	glucosamine-6-phosphate deaminase	EF62_0788	glucosamine-6-phosphate isomerase	OG1RF_10351	glucosamine-6-phosphate deaminase	EF0466	glucosamine-6-phosphate isomerase
SGGBAA2069_c06210	unknown	EF62_2834	oligoendopeptidase F	OG1RF_12044	oligoendopeptidase F	EF2674	oligoendopeptidase F,plasmid
SGGBAA2069_c06240	O-methyltransferase, family 3	EF62_2894	methyltransferase domain protein	OG1RF_12104	O-methyltransferase	EF2740	O-methyltransferase family protein
SGGBAA2069_c06270	unknown	EF62_1831	alanyl-tRNA synthetase	OG1RF_11167	alanine--tRNA ligase	EF1379	alanyl-tRNA synthetase
SGGBAA2069_c06440	ThiJ/PfpI family protein	EF62_0494	glutamine amidotransferase domain protein	OG1RF_10104	ThiJ/PfpI family protein	EF0109	ThiJ/PfpI family protein
SGGBAA2069_c06550	oxidoreductase	EF62_1588	aldo/keto reductase family protein	OG1RF_10915	2,5-diketo-D-gluconate reductase	EF1138	aldo/keto reductase family oxidoreductase
SGGBAA2069_c06610	ribonucleotide-diphosphate reductase subunit beta	EF62_0792	ribonucleoside-diphosphate reductase, beta subunit	OG1RF_10355	ribonucleotide-diphosphate reductase subunit beta	EF0470	ribonucleotide-diphosphate reductase subunit beta
SGGBAA2069_c06630	ribonucleotide-diphosphate reductase subunit alpha	EF62_0793	ribonucleoside-diphosphate reductase, alpha subunit	OG1RF_10356	ribonucleotide-diphosphate reductase subunit alpha	EF0471	ribonucleotide-diphosphate reductase subunit alpha
SGGBAA2069_c06640	glutaredoxin-like protein NrdH	EF62_0795	glutaredoxin-like protein nrdH	OG1RF_10358	glutaredoxin	EF0473	ribonucleoside-diphosphate reductase 2, NrdH-redoxin
SGGBAA2069_c06680	hypothetical protein	EF62_1316	conserved hypothetical protein	OG1RF_10670	hypothetical protein	EF0943	hypothetical protein
SGGBAA2069_c06720	Endoribonuclease L-PSP/chorismate mutase-like	EF62_0419	endoribonuclease L-PSP	OG1RF_10028	endoribonuclease L-PSP	EF0030	endoribonuclease L-PSP, putative
SGGBAA2069_c06730	putative CoA-substrate-specific enzyme activase	EF62_1772	coA-substrate-specific enzyme activase, putative domain protein	OG1RF_11098	BadF/BadG/BcrA/BcrD ATPase	EF1327	BadF/BadG/BcrA/BcrD ATPase family protein
SGGBAA2069_c06750	TetR family transcriptional regulator	EF62_1771	bacterial regulatory protein, TetR family protein	OG1RF_11097	TetR family transcriptional regulator	EF1326	TetR family transcriptional regulator
SGGBAA2069_c06920	conserved hypothetical protein	EF62_1149	P-loop ATPase family protein	OG1RF_10500	ATP-binding protein	EF0766	hypothetical protein
SGGBAA2069_c06930	conserved hypothetical protein	EF62_1150	conserved hypothetical protein	OG1RF_10501	protein of hypothetical function UPF0052 and CofD	EF0767	hypothetical protein
SGGBAA2069_c06940	conserved hypothetical protein	EF62_1151	conserved hypothetical protein	OG1RF_10502	protein of hypothetical function DUF199	EF0768	hypothetical protein
SGGBAA2069_c06990	Zinc-binding protein adcA	EF62_0274	zinc-binding lipoprotein adcA	OG1RF_12472	ABC superfamily ATP binding cassette transporter, binding protein	EF3206	adhesion lipoprotein
SGGBAA2069_c07140	50S ribosomal protein L31 type B	EF62_1621	ribosomal protein L31	OG1RF_10948	50S ribosomal protein L31	EF1171	ribosomal protein L31
SGGBAA2069_c07150	DHH family phosphatase protein	EF62_1825	DHHA1 domain protein	OG1RF_11161	DHH family protein	EF1373	DHH family protein
SGGBAA2069_c07170	Histidine-containing phosphocarrier protein	EF62_1094	phosphocarrier protein HPr	OG1RF_10447	PTS family porter, phosphocarrier protein HPR	EF0709	phosphocarrier protein HPr
SGGBAA2069_c07180	phosphotransferase system, enzyme I, PtsI	EF62_1095	phosphoenolpyruvate-phosphotransferase system, enzyme EI	OG1RF_10448	PTS family porter, enzyme I	EF0710	phosphoenolpyruvate-protein phosphotransferase enzyme I
SGGBAA2069_c07220	ATP-dependent RNA helicase DBP2	EF62_1443	DEAD/DEAH box helicase family protein	OG1RF_10742	DEAD/DEAH box family ATP-dependent RNA helicase	EF1009	DEAD-box ATP dependent DNA helicase
SGGBAA2069_c07230	unknown	EF62_1197	uridine kinase	OG1RF_10556	uridine kinase	EF0825	uridine kinase
SGGBAA2069_c07330	conserved hypothetical protein	EF62_1835	conserved hypothetical protein	OG1RF_11171	hypothetical protein	EF1383	hypothetical protein
SGGBAA2069_c07360	unknown	EF62_1517	GAF domain-containing protein	OG1RF_10844	GAF domain protein	EF1063	hypothetical protein
SGGBAA2069_c07370	DNA polymerase III subunit gamma/tau	EF62_2933	DNA polymerase III, subunits gamma and tau	OG1RF_12140	DNA polymerase III, gamma/tau subunit DnaX	EF2781	DNA polymerase III, gamma and tau subunits
SGGBAA2069_c07400	biotin--protein ligase	EF62_0299	biotin-[acetyl-CoA-carboxylase] ligase	OG1RF_12498	biotin--[acetyl-CoA-carboxylase] ligase	EF3240	BirA bifunctional protein
SGGBAA2069_c07410	unknown	EF62_1166	methionine adenosyltransferase	OG1RF_10517	methionine adenosyltransferase	EF0784	S-adenosylmethionine synthetase
SGGBAA2069_c07440	UDP-N-acetylglucosamine 1-carboxyvinyltransferase	EF62_1619	UDP-N-acetylglucosamine 1-carboxyvinyltransferase	OG1RF_10946	UDP-N-acetylglucosamine 1-carboxyvinyltransferase	EF1169	UDP-N-acetylglucosamine 1-carboxyvinyltransferase
SGGBAA2069_c07460	DRTGG domain/CBS domain protein	EF62_1824	bacterial regulatory protein, GntR family protein	OG1RF_11160	thioesterase	EF1372	CBS domain-containing protein
SGGBAA2069_c07470	unknown	EF62_2495	methionine aminopeptidase, type I	OG1RF_11740	M24 family methionyl aminopeptidase	EF2200	methionine aminopeptidase
SGGBAA2069_c07510	NAD-dependent DNA ligase	EF62_1108	DNA ligase, NAD-dependent	OG1RF_10459	NAD-dependent DNA ligase LigA	EF0722	DNA ligase, NAD-dependent
SGGBAA2069_c07520	putative lipid kinase	EF62_1113	diacylglycerol kinase catalytic domain family protein	OG1RF_10464	lipid kinase YegS	EF0727	putative lipid kinase
SGGBAA2069_c07600	F0F1 ATP synthase subunit A	EF62_2781	ATP synthase F0, A subunit	OG1RF_11992	ATP synthase F0 sector subunit A	EF2614	F0F1 ATP synthase subunit A
SGGBAA2069_c07610	F0F1 ATP synthase subunit B	EF62_2779	ATP synthase F0, B subunit	OG1RF_11990	ATP synthase F0 sector subunit B	EF2612	ATP synthase F0, B subunit
SGGBAA2069_c07630	F-type H+-transporting ATPase subunit alpha	EF62_2777	ATP synthase F1, alpha subunit	OG1RF_11988	ATP synthase F1 sector alpha subunit	EF2610	F0F1 ATP synthase subunit alpha
SGGBAA2069_c07640	F0F1 ATP synthase subunit gamma	EF62_2776	ATP synthase F1, gamma subunit	OG1RF_11987	ATP synthase F1 sector gamma subunit	EF2609	F0F1 ATP synthase subunit gamma
SGGBAA2069_c07650	F0F1 ATP synthase subunit beta	EF62_2775	ATP synthase F1, beta subunit	OG1RF_11986	ATP synthase F1 sector beta subunit	EF2608	F0F1 ATP synthase subunit beta
SGGBAA2069_c07660	F0F1 ATP synthase subunit epsilon	EF62_2774	ATP synthase F1, epsilon subunit	OG1RF_11985	ATP synthase F1 sector epsilon subunit	EF2607	F0F1 ATP synthase subunit epsilon
SGGBAA2069_c07680	UDP-N-acetylglucosamine 1-carboxyvinyltransferase	EF62_2772	UDP-N-acetylglucosamine 1-carboxyvinyltransferase	OG1RF_11983	UDP-N-acetylglucosamine 1-carboxyvinyltransferase	EF2605	UDP-N-acetylglucosamine 1-carboxyvinyltransferase 1
SGGBAA2069_c07710	phenylalanyl-tRNA synthetase subunit alpha	EF62_1566	phenylalanyl-tRNA synthetase, alpha subunit	OG1RF_10893	phenylalanyl-tRNA synthetase alpha subunit	EF1115	phenylalanyl-tRNA synthetase subunit alpha
SGGBAA2069_c07720	acetyltransferase	EF62_0085	protease synthase and sporulation negative regulatory protein PAI 1	OG1RF_12281	N-acetyltransferase	EF3001	protease synthase and sporulation negative regulatory protein pai 1
SGGBAA2069_c07730	phenylalanyl-tRNA synthetase subunit beta	EF62_1567	phenylalanyl-tRNA synthetase, beta subunit	OG1RF_10894	phenylalanyl-tRNA synthetase beta subunit	EF1116	phenylalanyl-tRNA synthetase subunit beta
SGGBAA2069_c07800	hypothetical protein	EF62_2936	conserved hypothetical protein	OG1RF_12143	hypothetical protein	EF2784	hypothetical protein
SGGBAA2069_c07810	unknown	EF62_2463	tRNA delta(2)-isopentenylpyrophosphate transferase	OG1RF_11704	tRNA isopentenyltransferase	EF2162	tRNA delta(2)-isopentenylpyrophosphate transferase
SGGBAA2069_c07820	putative GTP-binding protein	EF62_2462	GTP-binding proten HflX	OG1RF_11703	GTP-binding protein HflX	EF2161	GTP-binding protein
SGGBAA2069_c07840	ribonuclease Z	EF62_2069	ribonuclease Z	OG1RF_11404	ribonuclease Z	EF1691	AtsA/ElaC family beta-lactamase
SGGBAA2069_c07850	short chain dehydrogenase/reductase family oxidoreductase	EF62_2068	short chain dehydrogenase family protein	OG1RF_11403	short-chain dehydrogenase/reductase family oxidoreductase	EF1690	short chain dehydrogenase/reductase family oxidoreductase
SGGBAA2069_c07860	single-stranded-DNA-specific exonuclease	EF62_2066	single-stranded-DNA-specific exonuclease RecJ	OG1RF_11401	single-stranded-DNA-specific exonuclease RecJ	EF1688	single-stranded-DNA-specific exonuclease RecJ
SGGBAA2069_c07930	hypothetical protein	EF62_0106	hypothetical protein	OG1RF_12301	hypothetical protein	EF3021	hypothetical protein
SGGBAA2069_c07970	adenine phosphoribosyltransferase	EF62_2065	adenine phosphoribosyltransferase	OG1RF_11400	adenine phosphoribosyltransferase	EF1687	adenine phosphoribosyltransferase
SGGBAA2069_c08000	endonuclease III	EF62_1605	endonuclease III	OG1RF_10932	endonuclease III	EF1155	endonuclease III
SGGBAA2069_c08010	conserved hypothetical protein	EF62_1832	conserved hypothetical protein	OG1RF_11168	SAM-dependent methyltransferase	EF1380	hypothetical protein
SGGBAA2069_c08030	glucose-1-phosphate thymidyl transferase	EF62_2489	glucose-1-phosphate thymidylyltransferase	OG1RF_11734	glucose-1-phosphate thymidylyltransferase	EF2194	glucose-1-phosphate thymidylyltransferase
SGGBAA2069_c08050	dTDP-glucose 4,6-dehydratase	EF62_2487	dTDP-glucose 4,6-dehydratase	OG1RF_11732	dTDP glucose 4,6-dehydratase	EF2192	dTDP-glucose 4,6-dehydratase
SGGBAA2069_c08080	membrane protein	EF62_2769	PerM family permease	OG1RF_11980	permease protein	EF2602	hypothetical protein
SGGBAA2069_c08140	acetolactate synthase I/II/III large subunit	EF62_1657	acetolactate synthase, catabolic	OG1RF_10985	acetolactate synthase	EF1213	acetolactate synthase
SGGBAA2069_c08150	unknown	EF62_1658	alpha-acetolactate decarboxylase	OG1RF_10986	alpha-acetolactate decarboxylase	EF1214	alpha-acetolactate decarboxylase
SGGBAA2069_c08160	basic amino acid/polyamine antiporter, APA family	EF62_1302	spore germination family protein	OG1RF_10656	amino acid permease	EF0929	amino acid permease family protein
SGGBAA2069_c08170	fibrinogen / fibronectin-binding protein	EF62_1692	fibronectin/fibrinogen binding protein	OG1RF_11019	fibronectin binding protein A	EF1249	fibronectin/fibrinogen-binding protein, putative
SGGBAA2069_c08250	putative ABC transport system substrate-binding protein	EF62_1695	Putative tryptophan uptake transporter, subunit TrpX	OG1RF_11022	ABC superfamily ATP binding cassette transporter, binding protein	EF1253	hypothetical protein
SGGBAA2069_c08260	putative ABC transporter, permease protein	EF62_1696	Putative tryptophan uptake transporter, subunit TrpY	OG1RF_11023	ABC superfamily ATP binding cassette transporter, membrane protein	EF1254	ABC transporter, permease protein
SGGBAA2069_c08270	ABC transporter, ATP-binding protein	EF62_1697	Putative tryptophan uptake transporter, subunit TrpZ	OG1RF_11024	ABC superfamily ATP binding cassette transporter, ABC protein	EF1255	ABC transporter, ATP-binding protein
SGGBAA2069_c08370	Metallo-beta-lactamase superfamily protein	EF62_1630	metallo-beta-lactamase superfamily protein	OG1RF_10957	metallo-beta-lactamase superfamily protein	EF1185	metallo-beta-lactamase superfamily protein
SGGBAA2069_c08390	ABC transporter ATPase, ATP-binding cassette, sub-family F, member 3	EF62_2800	ABC transporter family protein	OG1RF_12011	ABC superfamily ATP binding cassette transporter, ABC protein	EF2639	ABC transporter, ATP-binding protein
SGGBAA2069_c08470	pyruvate dehydrogenase E1 component beta subunit	EF62_2037	branched-chain alpha-keto acid dehydrogenase, E1 component, beta subunit	OG1RF_11371	3-methyl-2-oxobutanoate dehydrogenase	EF1659	branched-chain alpha-keto acid dehydrogenase, E1 component, beta subunit
SGGBAA2069_c08500	iron compound ABC uptake transporter membrane-spanning protein	EF62_0159	iron compound ABC transporter	OG1RF_12354	ABC superfamily ATP binding cassette transporter, membrane protein	EF3085	iron compound ABC transporter, permease protein
SGGBAA2069_c08510	ferrichrome ABC transporter, permease protein; iron complex transport system	EF62_0158	fecCD transport family protein	OG1RF_12353	ferric (Fe+3) ABC superfamily ATP binding cassette transporter, membrane protein	EF3084	iron compound ABC transporter, permease protein
SGGBAA2069_c08520	iron complex transport system ATP-binding protein	EF62_0157	ferrichrome transport ATP-binding protein fhuC	OG1RF_12352	ABC superfamily ATP binding cassette transporter, ABC protein	EF3083	iron compound ABC transporter, ATP-binding protein
SGGBAA2069_c08560	unknown	EF62_2895	lipoyltransferase and lipoate-protein ligase family protein	OG1RF_12105	lipoate-protein ligase	EF2741	lipoate-protein ligase A
SGGBAA2069_c08580	hypothetical protein	EF62_1550	conserved hypothetical protein	OG1RF_10877	hypothetical protein	EF1098	hypothetical protein
SGGBAA2069_c08590	LysR family transcriptional regulator	EF62_0045	bacterial regulatory helix-turn-helix protein, lysR family protein	OG1RF_12241	LysR family transcriptional regulator	EF2958	LysR family transcriptional regulator
SGGBAA2069_c08730	putative NADPH-dependent FMN reductase	EF62_1671	NADPH-dependent FMN reductase family protein	OG1RF_10998	NADPH-dependent FMN reductase domain protein	EF1226	oxidoreductase, putative
SGGBAA2069_c08760	Copper-sensing transcriptional repressor csoR	EF62_0077	uncharacterized BCR family protein	OG1RF_12273	protein of hypothetical function DUF156	EF2991	hypothetical protein
SGGBAA2069_c08780	pyridine nucleotide-disulphide oxidoreductase	EF62_0075	pyridine nucleotide-disulfide oxidoreductase family protein	OG1RF_12271	coA-disulfide reductase	EF2989	coenzyme A disulfide reductase
SGGBAA2069_c08790	rhodanese-like domain-containing protein	EF62_0074	rhodanese-like domain protein	OG1RF_12270	rhodanese family protein	EF2988	rhodanese family protein
SGGBAA2069_c08800	putative hydrolase, HD	EF62_0667	HD domain protein	OG1RF_10222	HD domain protein	EF0279	HD domain-containing protein
SGGBAA2069_c08820	conserved hypothetical protein	EF62_1186	integral membrane protein	OG1RF_10536	hypothetical protein	EF0803	hypothetical protein
SGGBAA2069_c09010	Excinuclease ABC subunit C	EF62_1857	excinuclease ABC, C subunit	OG1RF_11194	excision endonuclease subunit UvrC	EF1406	excinuclease ABC subunit C
SGGBAA2069_c09050	dipeptidase PepV	EF62_1041	dipeptidase PepV	OG1RF_10402	dipeptidase PepV	EF0671	dipeptidase PepV
SGGBAA2069_c09100	tRNA modification GTPase	EF62_0371	tRNA modification GTPase TrmE	OG1RF_12557	tRNA modification GTPase TrmE	EF3312	tRNA modification GTPase TrmE
SGGBAA2069_c09110	ribose-5-phosphate isomerase A	EF62_0569	ribose 5-phosphate isomerase A	OG1RF_10143	ribose-5-phosphate isomerase	EF0197	ribose-5-phosphate isomerase A
SGGBAA2069_c09120	unknown	EF62_0559	phosphopentomutase	OG1RF_10133	phosphopentomutase	EF0185	phosphopentomutase
SGGBAA2069_c09130	unknown	EF62_0560	purine nucleoside phosphorylase I, inosine and guanosine-specific family protein	OG1RF_10134	purine-nucleoside phosphorylase	EF0186	purine nucleoside phosphorylase
SGGBAA2069_c09160	purine nucleoside phosphorylase	EF62_0561	purine nucleoside phosphorylase	OG1RF_10135	purine nucleoside phosphorylase	EF0187	purine nucleoside phosphorylase
SGGBAA2069_c09400	dihydroorotate dehydrogenase electron transfer subunit	EF62_2091	dihydroorotate dehydrogenase electron transfer subunit	OG1RF_11426	dihydroorotate dehydrogenase electron transfer subunit	EF1715	dihydroorotate dehydrogenase electron transfer subunit
SGGBAA2069_c09410	dihydroorotate dehydrogenase 1B	EF62_2090	dihydroorotate dehydrogenase B, catalytic subunit	OG1RF_11425	dihydroorotate oxidase	EF1714	dihydroorotate dehydrogenase
SGGBAA2069_c09420	orotidine 5'-phosphate decarboxylase	EF62_2089	orotidine 5'-phosphate decarboxylase	OG1RF_11424	orotidine-5'-phosphate decarboxylase	EF1713	orotidine 5'-phosphate decarboxylase
SGGBAA2069_c09440	unknown	EF62_2088	orotate phosphoribosyltransferase	OG1RF_11423	orotate phosphoribosyltransferase	EF1712	orotate phosphoribosyltransferase
SGGBAA2069_c09460	uracil-DNA glycosylase	EF62_1321	uracil-DNA glycosylase	OG1RF_10675	uracil-DNA glycosylase	EF0948	uracil-DNA glycosylase
SGGBAA2069_c09490	glycerol-3-phosphate acyltransferase PlsY	EF62_2021	glycerol-3-phosphate acyltransferase PlsY	OG1RF_11355	acyl-phosphate glycerol 3-phosphate acyltransferase	EF1643	hypothetical protein
SGGBAA2069_c09510	topoisomerase IV subunit B	EF62_1997	DNA topoisomerase IV, B subunit	OG1RF_11331	DNA topoisomerase (ATP-hydrolyzing) ParE	EF1615	DNA topoisomerase IV subunit B
SGGBAA2069_c09530	topoisomerase IV subunit A	EF62_1996	DNA topoisomerase IV, A subunit	OG1RF_11330	DNA topoisomerase (ATP-hydrolyzing) subunit A	EF1614	DNA topoisomerase IV subunit A
SGGBAA2069_c09540	branched-chain amino acid aminotransferase	EF62_2166	branched-chain amino acid aminotransferase	OG1RF_11504	branched-chain-amino-acid transaminase	EF1793	branched-chain amino acid aminotransferase
SGGBAA2069_c09560	30S ribosomal protein S1	EF62_1928	30S ribosomal protein S1-like protein	OG1RF_11267	30S ribosomal protein S1	EF1548	30S ribosomal protein S1
SGGBAA2069_c09590	conserved hypothetical protein	EF62_2272	SNARE superfamily protein	OG1RF_11569	integral membrane protein	EF1903	hypothetical protein
SGGBAA2069_c09640	unknown	EF62_1483	6-phosphofructokinase	OG1RF_10778	6-phosphofructokinase	EF1045	6-phosphofructokinase
SGGBAA2069_c09650	unknown	EF62_1484	pyruvate kinase	OG1RF_10779	pyruvate kinase	EF1046	pyruvate kinase
SGGBAA2069_c09670	glucosamine--fructose-6-phosphate aminotransferase	EF62_2451	glutamine-fructose-6-phosphate transaminase (isomerizing)	OG1RF_11692	D-fructose-6-phosphate amidotransferase	EF2151	glucosamine--fructose-6-phosphate aminotransferase
SGGBAA2069_c09680	PTS system, mannitol-specific IIB component	EF62_0743	PTS system mannitol-specific EIICBA component	OG1RF_10296	PTS family mannitol porter, EIICB component	EF0411	PTS system, mannitol-specfic IIBC components
SGGBAA2069_c09700	PTS system, mannitol-specific IIA component	EF62_0744	PTS system, mannitol-specific IIA component	OG1RF_10297	PTS family fructose/mannitol porter component IIA	EF0412	PTS system, mannitol-specific IIA component
SGGBAA2069_c09710	mannitol-1-phosphate 5-dehydrogenase	EF62_0745	mannitol-1-phosphate 5-dehydrogenase	OG1RF_10298	mannitol-1-phosphate 5-dehydrogenase	EF0413	mannitol-1-phosphate 5-dehydrogenase
SGGBAA2069_c09720	phosphonoacetate hydrolase	EF62_1826	conserved hypothetical protein PhnA-like protein	OG1RF_11162	alkylphosphonate uptake protein	EF1374	phnA protein
SGGBAA2069_c09730	polar amino acid ABC superfamily ATP binding cassette transporter, membrane protein	EF62_1189	amino acid ABC transporter, permease protein	OG1RF_10539	amino acid ABC superfamily ATP binding cassette transporter, membrane protein	EF0806	amino acid ABC transporter, permease protein
SGGBAA2069_c09740	polar amino acid transport system ATP-binding protein	EF62_1188	glutamine transport ATP-binding protein GlnQ family protein	OG1RF_10538	ABC superfamily ATP binding cassette transporter, ABC protein	EF0805	amino acid ABC transporter, ATP-binding protein
SGGBAA2069_c09750	amino acid ABC transporter, extracellular amino acid-binding protein	EF62_1187	bacterial extracellular solute-binding protein	OG1RF_10537	amino acid ABC superfamily ATP binding cassette transporter, binding protein	EF0804	amino acid ABC transporter, amino acid-binding protein
SGGBAA2069_c09850	DNA repair protein radC	EF62_0033	DNA repair protein RadC family protein	OG1RF_12226	DNA repair protein RadC	EF2926	DNA repair protein RadC
SGGBAA2069_c09860	Redox-sensing transcriptional repressor rex	EF62_2799	redox-sensing transcriptional repressor Rex family protein	OG1RF_12010	CoA-binding domain protein	EF2638	redox-sensing transcriptional repressor Rex
SGGBAA2069_c09870	hypothetical protein	EF62_2433	conserved hypothetical protein	OG1RF_11674	hypothetical protein	EF2071	hypothetical protein
SGGBAA2069_c09880	cysteine desulfurase	EF62_2434	cysteine desulfurase	OG1RF_11675	cysteine desulfurase	EF2072	aminotransferase, class V
SGGBAA2069_c09890	ribose-phosphate pyrophosphokinase	EF62_2435	ribose-phosphate pyrophosphokinase	OG1RF_11676	phosphoribosyl pyrophosphate synthetase	EF2073	ribose-phosphate pyrophosphokinase
SGGBAA2069_c09900	adenylate cyclase	EF62_2831	CYTH domain protein	OG1RF_12042	adenylate cyclase	EF2672	hypothetical protein
SGGBAA2069_c09910	putative GTP pyrophosphokinase	EF62_2830	RelA/SpoT domain protein	OG1RF_12041	GTP diphosphokinase	EF2671	hypothetical protein
SGGBAA2069_c09920	inorganic polyphosphate/ATP-NAD kinase	EF62_2829	ATP-NAD kinase family protein	OG1RF_12040	NAD(+) kinase	EF2670	inorganic polyphosphate/ATP-NAD kinase
SGGBAA2069_c09940	unknown	EF62_1322	phosphate acetyltransferase	OG1RF_10676	phosphate acetyltransferase	EF0949	phosphotransacetylase
SGGBAA2069_c09980	beta-glucosidase	EF62_1687	beta-glucosidase	OG1RF_11014	beta-glucosidase	EF1243	glycosy hydrolase family protein
SGGBAA2069_c10010	GMP reductase	EF62_2647	guanosine monophosphate reductase	OG1RF_11860	GMP reductase	EF2429	guanosine 5'-monophosphate oxidoreductase
SGGBAA2069_c10050	xanthine phosphoribosyltransferase	EF62_2553	xanthine phosphoribosyltransferase	OG1RF_11798	xanthine phosphoribosyltransferase	EF2365	xanthine phosphoribosyltransferase
SGGBAA2069_c10060	Xanthine permease	EF62_2552	xanthine permease	OG1RF_11797	xanthine permease	EF2364	xanthine permease
SGGBAA2069_c10070	Thiamine biosynthesis lipoprotein apbE	EF62_1670	ApbE family protein	OG1RF_10997	putative thiamine biosynthesis lipoprotein	EF1225	thiamin biosynthesis ApbE, putative
SGGBAA2069_c10080	4-oxalocrotonate tautomerase	EF62_2954	4-oxalocrotonate tautomerase enzyme family protein	OG1RF_12160	4-oxalocrotonate tautomerase	EF2859	4-oxalocrotonate tautomerase
SGGBAA2069_c10110	unknown	EF62_2726	thymidine kinase	OG1RF_11936	thymidine kinase	EF2555	thymidine kinase
SGGBAA2069_c10120	Peptide chain release factor 1	EF62_2725	peptide chain release factor 1	OG1RF_11935	peptide chain release factor RF1	EF2554	peptide chain release factor 1
SGGBAA2069_c10130	methyltransferase	EF62_2724	protein-(glutamine-N5) methyltransferase, release factor-specific	OG1RF_11934	protein-(glutamine-N5) methyltransferase	EF2553	hemK protein
SGGBAA2069_c10150	serine hydroxymethyltransferase	EF62_2722	serine hydroxymethyltransferase	OG1RF_11932	serine hydroxymethyltransferase	EF2550	serine hydroxymethyltransferase
SGGBAA2069_c10170	antigen-like protein	EF62_1901	soluble lytic murein transglycosylase	OG1RF_11239	transposon family protein	EF1518	hypothetical protein
SGGBAA2069_c10190	ABC transporter, ATP-binding/permease protein	EF62_2522	ABC-type multidrug/protein/lipid transport system, ATPase	OG1RF_11767	ABC superfamily ATP binding cassette transporter, membrane protein	EF2227	ABC transporter, ATP-binding/permease protein
SGGBAA2069_c10270	GMP synthase	EF62_0539	Glutamineamidotransferase	OG1RF_10115	GMP synthase (glutamine-hydrolyzing)	EF0167	GMP synthase
SGGBAA2069_c10510	GntR family transcriptional regulator	EF62_1773	bacterial regulatory protein, GntR family protein	OG1RF_11099	GntR family transcriptional regulator	EF1328	GntR family transcriptional regulator
SGGBAA2069_c10610	Oxidoreductase family, NAD-binding	EF62_1688	oxidoreductase, yhhX-like protein	OG1RF_11015	gfo/Idh/MocA family oxidoreductase	EF1244	Gfo/Idh/MocA family oxidoreductase
SGGBAA2069_c10640	putative DNA-binding protein	EF62_2077	helix-turn-helix protein, YlxM / p13 like family protein	OG1RF_11412	transcriptional regulator	EF1701	putative DNA-binding protein
SGGBAA2069_c10650	Signal recognition particle subunit FFH/SRP54 protein	EF62_2076	signal recognition particle protein	OG1RF_11411	signal recognition particle protein	EF1700	signal recognition particle protein
SGGBAA2069_c10740	TCS response regulator BceR	EF62_1299	response regulator	OG1RF_10653	response regulator	EF0926	DNA-binding response regulator
SGGBAA2069_c10760	putative bacteriocin ABC transporter	EF62_2904	ABC transporter, ATP-binding protein, BceA-like protein	OG1RF_12114	ABC superfamily ATP binding cassette transporter, ABC protein	EF2752	ABC transporter, ATP-binding protein
SGGBAA2069_c10780	tRNA (uracil-5-)-methyltransferase Gid	EF62_2027	tRNA:m(5)U-54 methyltransferase	OG1RF_11361	tRNA:M(5)U-54 methyltransferase	EF1649	tRNA (uracil-5-)-methyltransferase Gid
SGGBAA2069_c10820	DNA topoisomerase I	EF62_2028	DNA topoisomerase I	OG1RF_11362	DNA topoisomerase TopA	EF1650	DNA topoisomerase I
SGGBAA2069_c10830	DNA-processing chain A, smf familiy	EF62_2030	DNA protecting protein DprA	OG1RF_11364	DNA protecting protein DprA	EF1652	DNA processing protein DprA, putative
SGGBAA2069_c10840	maltose O-acetyltransferase	EF62_0619	Maltose O-acetyltransferase/ Chorismate mutase	OG1RF_10195	maltose O-acetyltransferase	EF0250	maltose O-acetyltransferase, putative
SGGBAA2069_c10850	unknown	EF62_2031	ribonuclease HII	OG1RF_11365	ribonuclease H	EF1653	ribonuclease HII
SGGBAA2069_c10860	ribosomal biogenesis GTPase	EF62_2032	ribosomal biogenesis GTPase	OG1RF_11366	ribosome biogenesis GTP-binding protein YlqF	EF1654	GTPase of unknown function
SGGBAA2069_c10940	ABC transporter ATP-binding protein	EF62_2439	ABC transporter family protein	OG1RF_11680	ABC superfamily ATP binding cassette transporter, ABC protein	EF2077	ABC transporter, ATP-binding protein
SGGBAA2069_c10990	dihydrodipicolinate synthase	EF62_1629	dihydrodipicolinate synthase	OG1RF_10956	dihydrodipicolinate synthase	EF1184	dihydrodipicolinate synthase
SGGBAA2069_c11000	unknown	EF62_1628	aspartate-semialdehyde dehydrogenase	OG1RF_10955	aspartate-semialdehyde dehydrogenase	EF1183	aspartate-semialdehyde dehydrogenase
SGGBAA2069_c11020	formate--tetrahydrofolate ligase	EF62_2101	Formyltetrahydrofolatesynthetase	OG1RF_11436	formate--tetrahydrofolate ligase	EF1725	formate--tetrahydrofolate ligase
SGGBAA2069_c11080	phosphopantothenoylcysteine decarboxylase	EF62_2817	phosphopantothenoylcysteine decarboxylase	OG1RF_12028	phosphopantothenoylcysteine decarboxylase	EF2656	phosphopantothenoylcysteine decarboxylase
SGGBAA2069_c11110	Phosphoglucomutase/phosphomannomutase, alpha/beta/alpha domain I	EF62_2643	phosphoglucomutase	OG1RF_11856	bifunctional phosphoglucomutase/phosphomannomutase	EF2425	phosphoglucomutase/phosphomannomutase family protein
SGGBAA2069_c11140	glyoxylase I family protein	EF62_2508	glyoxalase family protein	OG1RF_11754	lactoylglutathione lyase	EF2214	glyoxylase family protein
SGGBAA2069_c11150	sortase A	EF62_0133	sortase family protein	OG1RF_12327	sortase SrtA	EF3056	sortase family protein
SGGBAA2069_c11160	DNA gyrase subunit A	EF62_0398	DNA gyrase, A subunit	OG1RF_10006	DNA topoisomerase (ATP-hydrolyzing) subunit A	EF0006	DNA gyrase, A subunit
SGGBAA2069_c11170	L-lactate dehydrogenase	EF62_0623	L-lactate dehydrogenase	OG1RF_10199	L-lactate dehydrogenase	EF0255	L-lactate dehydrogenase
SGGBAA2069_c11180	NADH oxidase	EF62_1966	NADH oxidase	OG1RF_11305	NADH dehydrogenase	EF1586	NADH oxidase
SGGBAA2069_c11210	ABC transporter sugar permease protein	EF62_0552	ribonucleoside ABC transporter family protein	OG1RF_10128	ABC superfamily, ATP binding cassette transporter, membrane protein	EF0180	ABC transporter, permease protein
SGGBAA2069_c11220	ABC-type uncharacterized transport system, permease	EF62_0551	ribonucleoside ABC transporter family protein	OG1RF_10127	ABC superfamily, ATP binding cassette transporter, membrane protein	EF0179	ABC transporter, permease protein
SGGBAA2069_c11230	simple sugar transport system ATP-binding protein	EF62_0550	ribonucleoside ABC transporter family protein	OG1RF_10126	ABC superfamily ATP binding cassette transporter, ABC protein	EF0178	ABC transporter, ATP-binding protein
SGGBAA2069_c11240	Basic membrane protein A	EF62_0549	ribonucleoside ABC transporter family protein	OG1RF_10125	ABC superfamily ATP binding cassette transporter, binding protein	EF0177	hypothetical protein
SGGBAA2069_c11250	unknown	EF62_0546	deoxyribose-phosphate aldolase	OG1RF_10122	deoxyribose-phosphate aldolase	EF0174	deoxyribose-phosphate aldolase
SGGBAA2069_c11260	ribosomal RNA small subunit methyltransferase C	EF62_0542	S-adenosylmethionine-dependent methyltransferase domain protein	OG1RF_10118	methyltransferase domain protein	EF0170	hypothetical protein
SGGBAA2069_c11270	pantothenate kinase	EF62_0540	pantothenate kinase	OG1RF_10116	pantothenate kinase	EF0168	pantothenate kinase
SGGBAA2069_c11280	30S ribosomal protein S20	EF62_2662	ribosomal protein S20	OG1RF_11874	30S ribosomal protein S20	EF2443	ribosomal protein S20
SGGBAA2069_c11320	Phosphate transport system protein phoU	EF62_2129	phosphate transport system regulatory protein PhoU	OG1RF_11465	phosphate transport system regulatory protein PhoU	EF1754	PhoU family protein
SGGBAA2069_c11330	phosphate transport system ATP-binding protein	EF62_2130	phosphate ABC transporter, ATP-binding protein	OG1RF_11466	ABC superfamily ATP binding cassette transporter, ABC protein	EF1755	phosphate ABC transporter ATP-binding protein
SGGBAA2069_c11340	phosphate transport system ATP-binding protein	EF62_2131	phosphate ABC transporter, ATP-binding protein	OG1RF_11467	ABC superfamily ATP binding cassette transporter, ABC protein	EF1756	phosphate transporter ATP-binding protein
SGGBAA2069_c11350	Phosphate transport system permease protein pstC	EF62_2132	phosphate ABC transporter, permease protein PstA	OG1RF_11468	phosphate ABC superfamily ATP binding cassette transporter, membrane protein	EF1757	phosphate ABC transporter, permease protein
SGGBAA2069_c11360	Phosphate transport system permease protein pstC	EF62_2133	phosphate ABC transporter, permease protein PstC	OG1RF_11469	phosphate ABC superfamily ATP binding cassette transporter, membrane protein	EF1758	phosphate ABC transporter, permease protein
SGGBAA2069_c11370	Phosphate-binding protein pstS	EF62_2134	phosphate binding family protein	OG1RF_11470	phosphate ABC superfamily ATP binding cassette transporter, binding protein	EF1759	phosphate ABC transporter, phosphate-binding protein
SGGBAA2069_c11400	glutathione reductase	EF62_0323	glutathione-disulfide reductase	OG1RF_12519	glutathione-disulfide reductase	EF3270	glutathione reductase
SGGBAA2069_c11420	antibiotic biosynthesis monooxygenase subfamily	EF62_1457	antibiotic biosynthesis monooxygenase family protein	OG1RF_10756	30S ribosomal protein S9	EF1023	hypothetical protein
SGGBAA2069_c11440	DNA-3-methyladenine glycosylase I	EF62_0127	methyladenine glycosylase family protein	OG1RF_12321	DNA-3-methyladenine glycosylase I	EF3050	DNA-3-methyladenine glycosylase I
SGGBAA2069_c11460	conserved hypothetical protein	EF62_2681	conserved hypothetical protein	OG1RF_11894	protein of hypothetical function UPF0223	EF2462	hypothetical protein
SGGBAA2069_c11470	transcriptional regulator Spx	EF62_2837	Spx type transcriptional regulatory protein	OG1RF_12047	regulatory protein Spx	EF2678	hypothetical protein
SGGBAA2069_c11480	bifunctional riboflavin kinase/FMN adenylyltransferase	EF62_1737	riboflavin biosynthesis protein RibF	OG1RF_11065	riboflavin biosynthesis protein RibF	EF1295	riboflavin biosynthesis protein RibF
SGGBAA2069_c11630	putative ABC transporter ATP-binding protein	EF62_1763	ABC transporter family protein	OG1RF_11091	ABC superfamily ATP binding cassette transporter, ABC protein	EF1320	ABC transporter, ATP-binding protein
SGGBAA2069_c11650	thiol peroxidase	EF62_0039	thiol peroxidase	OG1RF_12232	thiol peroxidase	EF2932	AhpC/TSA family protein
SGGBAA2069_c11700	phosphomethylpyrimidine kinase	EF62_2927	phosphomethylpyrimidine kinase	OG1RF_12135	phosphomethylpyrimidine kinase	EF2775	phosphomethylpyrimidine kinase
SGGBAA2069_c11740	hydroxyethylthiazole permease	EF62_2930	thiamine- transporter, ThiW family protein	OG1RF_12138	ThiW protein	EF2778	hypothetical protein
SGGBAA2069_c11770	DNA helicase II / ATP-dependent DNA helicase PcrA	EF62_1107	ATP-dependent DNA helicase PcrA	OG1RF_10458	ATP-dependent DNA helicase PcrA	EF0721	ATP-dependent DNA helicase PcrA
SGGBAA2069_c11980	conserved hypothetical protein	EF62_1915	conserved hypothetical protein	OG1RF_11254	outer surface protein	EF1535	hypothetical protein
SGGBAA2069_c12080	6-phospho-beta-glucosidase	EF62_0680	6-phospho-beta-glucosidase	OG1RF_10234	6-phospho-beta-glucosidase	EF0291	6-phospho-beta-glucosidase
SGGBAA2069_c12120	PTS system, beta-glucosides-specific IIA component	EF62_0659	PTS system beta-glucoside-specific EIIBCA component	OG1RF_10214	phosphotransferase system (PTS) beta-glucoside-specific enzyme IIBCA component	EF0270	PTS system, beta-glucoside-specific IIABC component
SGGBAA2069_c12130	Cryptic beta-glucoside bgl operon antiterminator	EF62_2766	transcription antiterminator BglG	OG1RF_11977	transcription antiterminator LicT	EF2599	BglG family transcriptional antiterminator
SGGBAA2069_c12140	Voltage gated chloride channel protein	EF62_1106	voltage gated chloride channel family protein	OG1RF_10457	voltage-gated chloride channel family protein	EF0720	voltage-gated chloride channel family protein
SGGBAA2069_c12150	unknown	EF62_2810	Spermidine/putrescine ABC transporter, substrate binding protein	OG1RF_12021	spermidine/putrescine ABC superfamily ATP binding cassette transporter, binding protein	EF2649	spermidine/putrescine ABC transporter, spermidine/putrescine-binding protein
SGGBAA2069_c12160	Spermidine/putrescine transport system permease protein potC	EF62_2811	spermidine/putrescine ABC transporter, permease protein	OG1RF_12022	spermidine/putrescine ABC superfamily ATP binding cassette transporter, membrane protein	EF2650	spermidine/putrescine ABC transporter, permease protein
SGGBAA2069_c12170	Spermidine/putrescine transport system permease protein potB	EF62_2812	ABC-type spermidine/putrescine transport system, permease component I	OG1RF_12023	spermidine/putrescine ABC superfamily ATP binding cassette transporter, membrane protein	EF2651	spermidine/putrescine ABC transporter, permease protein
SGGBAA2069_c12180	spermidine/putrescine ABC transporter ATP-binding protein	EF62_2813	polyamine ABC transporter, ATP-binding family protein	OG1RF_12024	spermidine/putrescine ABC superfamily ATP binding cassette transporter, ABC protein	EF2652	spermidine/putrescine ABC transporter, ATP-binding subunit
SGGBAA2069_c12190	UDP-N-acetylenolpyruvoylglucosamine reductase	EF62_2887	UDP-N-acetylenolpyruvoylglucosamine reductase	OG1RF_12097	UDP-N-acetylmuramate dehydrogenase	EF2733	UDP-N-acetylenolpyruvoylglucosamine reductase
SGGBAA2069_c12200	2-amino-4-hydroxy-6- hydroxymethyldihydropteridine pyrophosphokinase	EF62_0321	2-amino-4-hydroxy-6- hydroxymethyldihydropteridine pyrophosphokinase	OG1RF_12517	2-amino-4-hydroxy-6- hydroxymethyldihydropteridine diphosphokinase	EF3268	2-amino-4-hydroxy-6- hydroxymethyldihydropteridine pyrophosphokinase
SGGBAA2069_c12220	dihydropteroate synthase	EF62_0318	dihydropteroate synthase	OG1RF_12514	dihydropteroate synthase	EF3265	dihydropteroate synthase
SGGBAA2069_c12230	unknown	EF62_0320	GTP cyclohydrolase I	OG1RF_12516	GTP cyclohydrolase I	EF3267	GTP cyclohydrolase I
SGGBAA2069_c12310	unknown	EF62_2638	homoserine kinase	OG1RF_11851	homoserine kinase	EF2420	homoserine kinase
SGGBAA2069_c12320	unknown	EF62_2640	homoserine dehydrogenase	OG1RF_11853	homoserine dehydrogenase	EF2422	homoserine dehydrogenase
SGGBAA2069_c12380	50S ribosomal protein L7/L12	EF62_2870	ribosomal protein L7/L12	OG1RF_12080	ribosomal protein L7/L12	EF2715	ribosomal protein L7/L12
SGGBAA2069_c12390	50S ribosomal protein L10	EF62_2871	ribosomal protein L10 family protein	OG1RF_12081	50S ribosomal protein L10	EF2716	50S ribosomal protein L10
SGGBAA2069_c12450	engB, yihA, ysxC; ribosome biogenesis GTP-binding protein	EF62_2282	GTPase, EngB subfamily	OG1RF_11580	ribosome biogenesis GTP-binding protein YsxC	EF1916	ribosome biogenesis GTP-binding protein YsxC
SGGBAA2069_c12460	ATP-dependent Clp protease ATP-binding subunit clpX	EF62_2283	ATP-dependent Clp protease, ATP-binding subunit ClpX	OG1RF_11581	ATP-dependent Clp protease ATP-binding subunit	EF1917	ATP-dependent protease ATP-binding subunit ClpX
SGGBAA2069_c12480	unknown	EF62_1957	dihydrofolate reductase	OG1RF_11296	dihydrofolate reductase	EF1577	dihydrofolate reductase
SGGBAA2069_c12500	hydroxymethylglutaryl-CoA synthase	EF62_1814	hydroxymethylglutaryl-CoA synthase	OG1RF_11151	hydroxymethylglutaryl-CoA synthase	EF1363	hydroxymethylglutaryl-CoA synthase
SGGBAA2069_c12540	isopentenyl-diphosphate delta-isomerase	EF62_1274	isopentenyl-diphosphate delta-isomerase, type 2	OG1RF_10628	isopentenyl-diphosphate delta-isomerase	EF0901	isopentenyl pyrophosphate isomerase
SGGBAA2069_c12570	unknown	EF62_1277	mevalonate kinase	OG1RF_10631	mevalonate kinase	EF0904	mevalonate kinase
SGGBAA2069_c12670	LysR family transcriptional regulator	EF62_2086	bacterial regulatory helix-turn-helix protein, LysR family protein	OG1RF_11421	LysR family transcriptional regulator	EF1710	LysR family transcriptional regulator
SGGBAA2069_c12750	glycine betaine/choline ABC transporter permease component	EF62_1240	glycine betaine/carnitine/choline transport protein OpuB	OG1RF_10594	glycine/betaine/carnitine/choline ABC superfamily ATP binding cassette transporter, membrane protein	EF0864	glycine betaine/carnitine/choline ABC transporter, permease protein
SGGBAA2069_c12780	ABC-type multidrug/protein/lipid transport system, ATPase component	EF62_2760	ABC transporter transmembrane region family protein	OG1RF_11971	multidrug resistance ABC superfamily ATP binding cassette transporter, membrane protein	EF2592	ABC transporter, ATP-binding/permease protein
SGGBAA2069_c12790	ATP-binding cassette, subfamily B	EF62_2761	ABC transporter permease protein	OG1RF_11972	multidrug resistance ABC superfamily ATP binding cassette transporter, ABC/membrane protein	EF2593	ABC transporter, ATP-binding/permease protein
SGGBAA2069_c12840	glutamate dehydrogenase (NADP+)	EF62_1866	NADP-specific glutamate dehydrogenase	OG1RF_11203	glutamate dehydrogenase	EF1415	glutamate dehydrogenase
SGGBAA2069_c12900	ABC transporter permease/ATP-binding protein	EF62_0027	ABC transporter transmembrane subunit	OG1RF_12220	multidrug ABC superfamily ATP binding cassette transporter, ABC protein	EF2919	ABC transporter, ATP-binding/permease protein
SGGBAA2069_c12910	putative ABC transporter, ATP-binding protein	EF62_0028	ABC transporter transmembrane subunit	OG1RF_12221	ABC superfamily ATP binding cassette transporter, ABC/membrane protein	EF2920	ABC transporter, ATP-binding/permease protein
SGGBAA2069_c12920	ABC transporter, ATP-binding protein	EF62_1955	ABC transporter family protein	OG1RF_11294	ABC superfamily ATP binding cassette transporter, ABC protein	EF1575	ABC transporter, ATP-binding protein
SGGBAA2069_c12930	tRNA CCA-pyrophosphorylase	EF62_1937	tRNA adenylyltransferase	OG1RF_11276	tRNA adenylyltransferase	EF1558	poly A polymerase
SGGBAA2069_c12940	unknown	EF62_1936	dihydrodipicolinate reductase	OG1RF_11275	dihydrodipicolinate reductase	EF1557	dihydrodipicolinate reductase
SGGBAA2069_c12950	DegV family protein	EF62_1950	DegV family protein	OG1RF_11289	DegV family protein	EF1570	DegV family protein
SGGBAA2069_c12960	transposase	EF62_1127	conserved hypothetical protein	OG1RF_10477	transposase	EF0742	hypothetical protein
SGGBAA2069_c13060	PTS system, fructose-specific IIA component	EF62_1103	PTS system, fructose-specific family, IIABC components	OG1RF_10454	PTS family fructose porter, IIABC component	EF0717	PTS system, fructose-specific family, IIABC components
SGGBAA2069_c13070	1-phosphofructokinase	EF62_1104	1-phosphofructokinase	OG1RF_10455	1-phosphofructokinase	EF0718	1-phosphofructokinase
SGGBAA2069_c13080	lactose PTS family porter repressor	EF62_1105	fructose repressor , GntR family protein	OG1RF_10456	lactose PTS family porter repressor	EF0719	DeoR family transcriptional regulator
SGGBAA2069_c13090	thioredoxin reductase (NADPH)	EF62_0007	pyridine nucleotide-disulfide oxidoreductase family protein	OG1RF_12200	thioredoxin-disulfide reductase	EF2899	pyridine nucleotide-disulfide family oxidoreductase
SGGBAA2069_c13110	tRNA (guanine-N(1)-)-methyltransferase	EF62_2268	tRNA (guanine-N1)-methyltransferase	OG1RF_11565	tRNA (guanine-N(1)-)-methyltransferase	EF1899	tRNA (guanine-N1)-methyltransferase
SGGBAA2069_c13120	Ribosome maturation factor rimM	EF62_2269	16S rRNA processing protein RimM	OG1RF_11566	16S rRNA processing protein RimM	EF1900	16S rRNA processing protein RimM
SGGBAA2069_c13130	RNA binding protein	EF62_2071	RNA-binding protein, KH domain	OG1RF_11406	KH domain protein	EF1693	KH domain-containing protein
SGGBAA2069_c13140	30S ribosomal protein S16	EF62_2072	ribosomal protein S16	OG1RF_11407	30S ribosomal protein S16	EF1694	ribosomal protein S16
SGGBAA2069_c13200	putative ABC transporter, ATP-binding protein	EF62_0749	macrolide export ATP-binding/permease protein macB domain protein	OG1RF_10302	ABC superfamily ATP binding cassette transporter, ABC protein	EF2986	ABC transporter, ATP-binding protein
SGGBAA2069_c13220	carbamoyl phosphate synthase large subunit	EF62_2092	carbamoyl-phosphate synthase pyrimidine-specific large chain	OG1RF_11427	carbamoyl-phosphate synthase, large subunit	EF1716	carbamoyl phosphate synthase large subunit
SGGBAA2069_c13230	carbamoyl-phosphate synthase small subunit	EF62_2093	carbamoyl-phosphate synthase pyrimidine-specific small chain	OG1RF_11428	carbamoyl-phosphate synthase, small subunit	EF1717	carbamoyl phosphate synthase small subunit
SGGBAA2069_c13240	aspartate carbamoyltransferase catalytic subunit	EF62_2095	aspartate carbamoyltransferase	OG1RF_11430	aspartate carbamoyltransferase, catalytic subunit	EF1719	aspartate carbamoyltransferase catalytic subunit
SGGBAA2069_c13250	Uracil permease	EF62_2096	uracil permease	OG1RF_11431	NCS family uracil:cation symporter	EF1720	uracil permease
SGGBAA2069_c13260	bifunctional pyrimidine regulatory protein PyrR uracil phosphoribosyltransferase	EF62_2097	pyrimidine regulatory protein PyrR	OG1RF_11432	uracil phosphoribosyltransferase	EF1721	bifunctional pyrimidine regulatory protein PyrR uracil phosphoribosyltransferase
SGGBAA2069_c13280	unknown	EF62_2099	signal peptidase II	OG1RF_11434	signal peptidase II	EF1723	lipoprotein signal peptidase
SGGBAA2069_c13300	50S ribosomal protein L27	EF62_1348	ribosomal protein L27	OG1RF_10705	50S ribosomal protein L27	EF0970	50S ribosomal protein L27
SGGBAA2069_c13310	conserved hypothetical protein	EF62_1347	conserved hypothetical protein	OG1RF_10704	putative ribosomal protein	EF0969	hypothetical protein
SGGBAA2069_c13320	50S ribosomal protein L21	EF62_1346	ribosomal protein L21	OG1RF_10703	50S ribosomal protein L21	EF0968	50S ribosomal protein L21
SGGBAA2069_c13350	Probable thiamine biosynthesis protein thiI	EF62_0041	thiamine biosynthesis/tRNA modification protein ThiI	OG1RF_12234	thiamine biosynthesis/tRNA modification protein ThiI	EF2934	thiazole biosynthesis protein ThiI
SGGBAA2069_c13360	cysteine desulfurase	EF62_0704	aminotransferase class-V family protein	OG1RF_10258	cysteine desulfurase	EF0371	aminotransferase, class V
SGGBAA2069_c13400	conserved hypothetical protein	EF62_1053	conserved hypothetical protein	OG1RF_10418	hypothetical protein	EF0681	hypothetical protein
SGGBAA2069_c13410	unknown	EF62_1945	prephenate dehydrogenase	OG1RF_11284	prephenate dehydrogenase	EF1565	prephenate dehydrogenase
SGGBAA2069_c13420	unknown	EF62_1944	chorismate synthase	OG1RF_11283	chorismate synthase	EF1564	chorismate synthase
SGGBAA2069_c13430	3-dehydroquinate synthase	EF62_1943	3-dehydroquinate synthase	OG1RF_11282	3-dehydroquinate synthase	EF1563	3-dehydroquinate synthase
SGGBAA2069_c13440	unknown	EF62_1941	shikimate dehydrogenase	OG1RF_11280	shikimate dehydrogenase	EF1561	shikimate 5-dehydrogenase
SGGBAA2069_c13460	putative SAM-dependent methyltransferase	EF62_1709	SAM-dependent methyltransferase	OG1RF_11034	methyltransferase	EF1265	hypothetical protein
SGGBAA2069_c13470	sulfatase family protein	EF62_1708	sulfatase family protein	OG1RF_11033	sulfatase domain protein	EF1264	sulfatase domain-containing protein
SGGBAA2069_c13490	50S ribosomal protein L20	EF62_1289	ribosomal protein L20	OG1RF_10643	50S ribosomal protein L20	EF0916	50S ribosomal protein L20
SGGBAA2069_c13500	50S ribosomal protein L35	EF62_1288	ribosomal protein L35	OG1RF_10642	50S ribosomal protein L35	EF0915	50S ribosomal protein L35
SGGBAA2069_c13510	Translation initiation factor IF-3	EF62_1287	translation initiation factor IF-3	OG1RF_10641	translation initiation factor IF3	EF0914	translation initiation factor IF-3
SGGBAA2069_c13520	unknown	EF62_1927	cytidylate kinase	OG1RF_11266	cytidylate kinase	EF1547	cytidylate kinase
SGGBAA2069_c13540	ferredoxin	EF62_1923	ferredoxin	OG1RF_11262	ferredoxin	EF1543	ferredoxin
SGGBAA2069_c13560	peptidase T	EF62_1834	peptidase T	OG1RF_11170	M20 family tripeptide aminopeptidase	EF1382	peptidase T
SGGBAA2069_c13610	glucosyltransferase	EF62_0015	putative glycosyltransferase csbB-like protein	OG1RF_12208	group 2 glycosyl transferase	EF2908	glycosyl transferase, group 2 family protein
SGGBAA2069_c13630	conserved hypothetical protein	EF62_2446	conserved membrane protein, PcfV-like protein	OG1RF_11686	hypothetical protein	EF2146	hypothetical protein
SGGBAA2069_c14060	unknown	EF62_2486	dTDP-4-dehydrorhamnose reductase	OG1RF_11731	dTDP-4-dehydrorhamnose reductase	EF2191	dTDP-4-dehydrorhamnose reductase
SGGBAA2069_c14080	N-6 adenine-specific DNA methylase YitW	EF62_1889	conserved hypothetical protein	OG1RF_11226	N-6 adenine-specific DNA methylase YitW	EF1510	hypothetical protein
SGGBAA2069_c14090	RNA polymerase sigma factor rpoD	EF62_1904	RNA polymerase sigma factor rpoD (Sigma-42)	OG1RF_11242	RNA polymerase sigma factor rpoD	EF1522	RNA polymerase sigma factor RpoD
SGGBAA2069_c14110	unknown	EF62_0225	large conductance mechanosensitive channel protein	OG1RF_12420	large conductance mechanosensitive channel protein	EF3152	large conductance mechanosensitive channel protein
SGGBAA2069_c14120	30S ribosomal protein S21	EF62_2635	ribosomal protein S21	OG1RF_11848	30S ribosomal protein S21	EF2416	30S ribosomal protein S21
SGGBAA2069_c14200	LacI family sugar-binding transcriptional regulator	EF62_1327	bacterial regulatory protein, LacI family protein	OG1RF_10680	LacI family sugar-binding transcriptional regulator	EF0954	LacI family sugar-binding transcriptional regulator
SGGBAA2069_c14210	maltose/maltodextrin transport system substrate-binding protein	EF62_1798	Maltose/Maltotriose/maltodextrin ABC-transporter, MalX subunit	OG1RF_11135	sugar ABC superfamily ATP binding cassette transporter, sugar-binding protein	EF1345	sugar ABC transporter, sugar-binding protein
SGGBAA2069_c14220	Maltodextrin transport system permease protein malF	EF62_1797	Maltose/maltodextrin ABC transporter, permease protein MalF	OG1RF_11134	sugar ABC superfamily ATP binding cassette transporter, membrane protein	EF1344	sugar ABC transporter, permease protein
SGGBAA2069_c14230	Maltose transport system permease protein malG	EF62_1796	Maltose/maltodextrin ABC transporter, MalG permease	OG1RF_11133	sugar ABC superfamily ATP binding cassette transporter, membrane protein	EF1343	sugar ABC transporter, permease protein
SGGBAA2069_c14250	excinuclease ABC, B subunit	EF62_1146	excinuclease ABC, Beta subunit	OG1RF_10497	excision endonuclease subunit UvrB	EF0762	excinuclease ABC subunit B
SGGBAA2069_c14260	amino acid ABC transporter, amino acid-binding/permease protein	EF62_1145	ABC-type amino acid transport/signal transduction system	OG1RF_10496	amino acid ABC superfamily ATP binding cassette transporter, binding/permease protein	EF0761	amino acid ABC transporter, amino acid-binding/permease protein
SGGBAA2069_c14270	polar amino acid transport system ATP-binding protein	EF62_1144	glutamine transport ATP-binding protein GlnQ	OG1RF_10495	ABC superfamily ATP binding cassette transporter, ABC protein	EF0760	amino acid ABC transporter, ATP-binding protein
SGGBAA2069_c14310	GTP-binding protein, GTP1/Obg family	EF62_1909	GTP-binding protein Obg/CgtA	OG1RF_11247	obg family GTPase CgtA	EF1527	GTPase ObgE
SGGBAA2069_c14540	23S rRNA (uracil-5-)-methyltransferase	EF62_1114	23S rRNA (uracil-5-)-methyltransferase RumA	OG1RF_10465	23S rRNA (uracil-5-)-methyltransferase	EF0728	RNA methyltransferase
SGGBAA2069_c14590	unknown	EF62_1948	prephenate dehydratase	OG1RF_11287	prephenate dehydratase	EF1568	prephenate dehydratase
SGGBAA2069_c14600	unknown	EF62_1947	shikimate kinase	OG1RF_11286	shikimate kinase	EF1567	shikimate kinase
SGGBAA2069_c14610	3-phosphoshikimate 1-carboxyvinyltransferase	EF62_1946	3-phosphoshikimate 1-carboxyvinyltransferase	OG1RF_11285	3-phosphoshikimate 1-carboxyvinyltransferase	EF1566	3-phosphoshikimate 1-carboxyvinyltransferase
SGGBAA2069_c14620	GTP-binding protein lepA	EF62_2543	GTP-binding protein LepA	OG1RF_11790	GTP-binding protein LepA	EF2352	GTP-binding protein LepA
SGGBAA2069_c14630	unknown	EF62_1473	nucleoside diphosphate kinase	OG1RF_10769	nucleoside diphosphate kinase	EF1036	nucleoside diphosphate kinase
SGGBAA2069_c14720	4-nitrophenyl phosphatase	EF62_1633	HAD-superfamily hydrolase, subfamily IIA family protein	OG1RF_10960	HAD-superfamily subfamily IIA hydrolase	EF1188	HAD superfamily hydrolase
SGGBAA2069_c14750	oxygen-independent coproporphyrinogen III oxidase	EF62_1747	oxygen-independent coproporphyrinogen III oxidase 1	OG1RF_11075	coproporphyrinogen dehydrogenase	EF1305	coproporphyrinogen III oxidase
SGGBAA2069_c14780	conserved hypothetical protein	EF62_2457	conserved hypothetical protein	OG1RF_11698	protein of hypothetical function DUF147	EF2157	hypothetical protein
SGGBAA2069_c14790	UDP-N-acetylmuramoylalanyl-D-glutamate--2,6- diaminopimelate ligase	EF62_2753	conserved hypothetical protein	OG1RF_11964	UDP-N-acetylmuramoylalanyl-D-glutamate--2, 6-diaminopimelate ligase	EF2585	mur ligase family protein
SGGBAA2069_c14800	Cobyric acid synthase	EF62_2754	CobB/CobQ-like glutamine amidotransferase domain protein	OG1RF_11965	glutamine amidotransferase domain protein	EF2586	cobyric acid synthase, putative
SGGBAA2069_c14810	phosphopyruvate hydratase	EF62_2323	enolase	OG1RF_11623	enolase	EF1961	enolase
SGGBAA2069_c14980	Septation ring formation regulator ezrA	EF62_0703	septation ring formation regulator, EzrA family protein	OG1RF_10257	septation ring formation regulator EzrA	EF0370	septation ring formation regulator EzrA
SGGBAA2069_c14990	DNA gyrase subunit B	EF62_0397	DNA gyrase, B subunit	OG1RF_10005	DNA topoisomerase (ATP-hydrolyzing) subunit B	EF0005	DNA gyrase subunit B
SGGBAA2069_c15010	Cell division protein ftsW	EF62_2710	cell division membrane protein	OG1RF_11921	FtsW/RodA/SpoVE family cell division protein	EF2502	cell cycle protein FtsW
SGGBAA2069_c15020	50S ribosomal protein L19	EF62_2267	ribosomal protein L19	OG1RF_11564	50S ribosomal protein L19	EF1898	50S ribosomal protein L19
SGGBAA2069_c15070	Flavodoxin/nitric oxide synthase	EF62_2496	flavodoxin	OG1RF_11741	flavodoxin	EF2201	flavodoxin
SGGBAA2069_c15080	unknown	EF62_0543	adenosine deaminase	OG1RF_10119	adenosine deaminase	EF0171	adenosine deaminase
SGGBAA2069_c15100	asparaginyl-tRNA synthetase	EF62_2559	asparaginyl-tRNA synthetase	OG1RF_11805	asparagine--tRNA ligase	EF2371	asparaginyl-tRNA synthetase
SGGBAA2069_c15120	aspartate aminotransferase	EF62_2560	aspartate aminotransferase	OG1RF_11806	aspartate transaminase	EF2372	aspartate aminotransferase
SGGBAA2069_c15180	hydroxyacylglutathione hydrolase	EF62_2650	metallo-beta-lactamase superfamily protein	OG1RF_11863	metallo-beta-lactamase superfamily protein	EF2432	metallo-beta-lactamase superfamily protein
SGGBAA2069_c15200	cell division protein FtsX	EF62_2135	cell division protein FtsX-like protein	OG1RF_11472	cell division protein FtsX	EF1760	cell division ABC transporter, permease protein FtsX, putative
SGGBAA2069_c15210	cell division transport system ATP-binding protein	EF62_2136	cell division ATP-binding protein FtsE	OG1RF_11473	ABC superfamily ATP binding cassette transporter, ABC protein	EF1761	cell division ATP-binding protein FtsE
SGGBAA2069_c15250	ATPase, P-type (transporting), HAD superfamily, subfamily IC	EF62_2305	Cation transport ATPase	OG1RF_11602	putative calcium-transporting ATPase	EF1938	cation transporter E1-E2 family ATPase
SGGBAA2069_c15280	putative metal-dependent phosphohydrolase, HD region	EF62_1593	HD domain protein	OG1RF_10920	HD domain protein	EF1143	HD domain-containing protein
SGGBAA2069_c15290	haloacid dehalogenase-like hydrolase	EF62_1592	Cof-like hydrolase family protein	OG1RF_10919	cof family protein	EF1142	HAD superfamily hydrolase
SGGBAA2069_c15300	serine/alanine adding enzyme	EF62_2819	Peptidoglycan interpeptide bridge formation enzyme	OG1RF_12030	beta-lactam resistance factor	EF2658	FemAB family protein
SGGBAA2069_c15320	unknown	EF62_2324	triose-phosphate isomerase	OG1RF_11624	triose-phosphate isomerase	EF1962	triosephosphate isomerase
SGGBAA2069_c15330	elongation factor Tu	EF62_0573	translation elongation factor Tu	OG1RF_10147	elongation factor EF1A	EF0201	elongation factor Tu
SGGBAA2069_c15360	Probable cell division protein ftsW	EF62_2676	putative cell division protein FtsW	OG1RF_11889	FtsW/RodA/SpoVE family cell division protein	EF2457	cell cycle protein FtsW
SGGBAA2069_c15450	phosphoglycerate mutase	EF62_2823	phosphoglycerate mutase family protein	OG1RF_12034	phosphoglycerate mutase	EF2664	phosphoglycerate mutase family protein
SGGBAA2069_c15460	HAD superfamily (subfamily IA) hydrolase	EF62_2840	HAD-superfamily hydrolase, subfamily IA, variant 1 family protein	OG1RF_12050	HAD-superfamily hydrolase	EF2681	HAD superfamily hydrolase
SGGBAA2069_c15480	lysyl-tRNA synthetase	EF62_0636	lysyl-tRNA synthetase	OG1RF_10212	lysine--tRNA ligase	EF0268	lysyl-tRNA synthetase
SGGBAA2069_c15520	putative biotin biosynthesis protein BioY	EF62_0147	transmembranal protein BioY-like protein	OG1RF_12341	BioY family protein	EF3072	BioY family protein
SGGBAA2069_c15530	conserved hypothetical protein	EF62_0201	hypothetical protein	OG1RF_12395	hypothetical protein	EF3132	hypothetical protein
SGGBAA2069_c15550	U32 family peptidase	EF62_0331	peptidase family U32 family protein	OG1RF_12527	U32 family peptidase	EF3279	U32 family peptidase
SGGBAA2069_c15560	putative protease	EF62_0332	peptidase family U32 family protein	OG1RF_12528	U32 family peptidase	EF3280	U32 family peptidase putative
SGGBAA2069_c15590	putative methyl-accepting chemotaxis domain protein	EF62_2120	conserved hypothetical protein	OG1RF_11456	methyl-accepting chemotaxis family protein	EF1745	hypothetical protein
SGGBAA2069_c15600	phosphatidylglycerol:prolipoprotein diacylglycerol transferase	EF62_2123	prolipoprotein diacylglyceryl transferase	OG1RF_11459	prolipoprotein diacylglyceryl transferase	EF1748	prolipoprotein diacylglyceryl transferase
SGGBAA2069_c15610	HPr kinase/phosphorylase	EF62_2124	HPr(Ser) kinase/phosphatase	OG1RF_11460	HPr(Ser) kinase/phosphatase	EF1749	HPr kinase/phosphorylase
SGGBAA2069_c15630	Protein sprT-like	EF62_1755	metallopeptidase SprT family protein	OG1RF_11084	SprT family protein	EF1313	hypothetical protein
SGGBAA2069_c15640	RNA binding S1 domain protein	EF62_1754	S1 RNA binding domain protein	OG1RF_11083	YhgF like protein	EF1312	S1 RNA-binding domain-containing protein
SGGBAA2069_c15660	Predicted permease	EF62_1643	permease family protein	OG1RF_10970	ABC superfamily ATP binding cassette transporter, membrane protein	EF1198	hypothetical protein
SGGBAA2069_c15670	unknown	EF62_1644	conserved hypothetical protein	OG1RF_10971	hypothetical protein	EF1199	hypothetical protein
SGGBAA2069_c15710	signal recognition particle-docking protein FtsY	EF62_0167	signal recognition particle-docking protein FtsY-like protein	OG1RF_12362	cell division protein FtsY	EF3094	signal recognition particle-docking protein FtsY
SGGBAA2069_c15720	cof family protein	EF62_0168	cof-like hydrolase family protein	OG1RF_12363	cof family protein	EF3095	HAD superfamily hydrolase
SGGBAA2069_c15760	ribonuclease III	EF62_0171	ribonuclease III	OG1RF_12365	ribonuclease III	EF3097	ribonuclease III
SGGBAA2069_c15780	Metallo-beta-lactamase superfamily	EF62_1642	metallo-beta-lactamase superfamily protein	OG1RF_10969	beta-lactamase	EF1197	metallo-beta-lactamase YycJ
SGGBAA2069_c15800	Two-component response regulator	EF62_1638	response regulator	OG1RF_10965	response regulator	EF1193	DNA-binding response regulator VicR
SGGBAA2069_c15820	putative glutamine transport system substrate-binding protein	EF62_1570	amino acid ABC transporter, amino acid-binding protein	OG1RF_10897	glutamine ABC superfamily ATP binding cassette transporter, binding protein	EF1119	amino acid ABC transporter, amino acid-binding protein
SGGBAA2069_c15830	putative glutamine transport system permease protein	EF62_1569	amino acid ABC transporter, permease protein	OG1RF_10896	amino acid ABC superfamily ATP binding cassette transporter, membrane protein	EF1118	amino acid ABC transporter, permease protein
SGGBAA2069_c15840	putative amino acid ABC transporter integral membrane protein	EF62_1568	ABC transporter, permease protein	OG1RF_10895	glutamine ABC superfamily ATP binding cassette transporter, membrane protein	EF1117	amino acid ABC transporter, permease protein
SGGBAA2069_c15930	unknown	EF62_0362	putative Myosin-crossreactive antigen type protein	OG1RF_12547	myosin-cross-reactive antigen	EF3303	myosin-cross-reactive antigen
SGGBAA2069_c16070	unknown	EF62_2953	threonyl-tRNA synthetase	OG1RF_12159	threonine--tRNA ligase	EF2858	threonyl-tRNA synthetase
SGGBAA2069_c16080	1,2-diacylglycerol 3-glucosyltransferase	EF62_2986	1,2-diacylglycerol 3-glucosyltransferase	OG1RF_12192	group 1 glycosyl transferase	EF2890	glycosyl transferase, group 1 family protein
SGGBAA2069_c16090	unknown	EF62_2987	glycosyl transferases group 1 family protein	OG1RF_12193	group 1 glycosyl transferase	EF2891	glycosyl transferase, group 1 family protein
SGGBAA2069_c16100	Catabolite control protein A	EF62_2117	catabolite control protein A	OG1RF_11453	catabolite control protein A	EF1741	catabolite control protein A
SGGBAA2069_c16110	Xaa-Pro dipeptidase	EF62_2118	Xaa-Pro dipeptidase	OG1RF_11454	xaa-Pro dipeptidase	EF1743	proline dipeptidase
SGGBAA2069_c16500	SsrA-binding protein	EF62_2782	ssrA-binding protein	OG1RF_11993	SsrA-binding protein	EF2616	SsrA-binding protein
SGGBAA2069_c16510	ribonuclease R	EF62_2783	ribonuclease R	OG1RF_11994	ribonuclease R	EF2617	ribonuclease R
SGGBAA2069_c16520	preprotein translocase subunit SecG	EF62_2785	preprotein translocase, SecG subunit	OG1RF_11996	preprotein translocase subunit SecG	EF2620	preprotein translocase, SecG subunit
SGGBAA2069_c16530	multi-drug resistance efflux pump	EF62_1480	sugar transporter family protein	OG1RF_10775	drug:H+ antiporter-1 family protein	EF1042	multidrug resistance protein, putative
SGGBAA2069_c16540	unknown	EF62_1254	dephospho-CoA kinase	OG1RF_10608	dephospho-CoA kinase	EF0880	dephospho-CoA kinase, putative
SGGBAA2069_c16550	unknown	EF62_1253	formamidopyrimidine-DNA glycosylase	OG1RF_10607	DNA-formamidopyrimidine glycosylase	EF0879	formamidopyrimidine-DNA glycosylase
SGGBAA2069_c16570	era, yqfH, sdgE, bex, rbaA GTP-binding protein era homolog	EF62_2629	GTP-binding protein Era	OG1RF_11842	GTP-binding protein Era	EF2410	GTP-binding protein Era
SGGBAA2069_c16580	unknown	EF62_2630	diacylglycerol kinase	OG1RF_11843	diacylglycerol kinase	EF2411	diacylglycerol kinase
SGGBAA2069_c16590	Putative metalloprotease	EF62_2631	conserved hypothetical protein	OG1RF_11844	putative metalloprotease	EF2412	putative metalloprotease
SGGBAA2069_c16610	acetyltransferase, GNAT family	EF62_0153	acetyltransferase (GNAT) family protein	OG1RF_12348	GNAT family acetyltransferase	EF3079	acetyltransferase
SGGBAA2069_c16630	PhoH-like protein	EF62_2633	PhoH-like family protein	OG1RF_11846	PhoH family protein	EF2414	phoH-like protein
SGGBAA2069_c16650	hypothetical protein	EF62_2058	conserved hypothetical protein	OG1RF_11393	protein of hypothetical function DUF1250	EF1680	hypothetical protein
SGGBAA2069_c16660	methionine sulfoxide reductase A	EF62_2059	methionine-S-sulfoxide reductase	OG1RF_11394	peptide-methionine-(S)-S-oxide reductase	EF1681	peptide methionine sulfoxide reductase
SGGBAA2069_c16670	s1 RNA binding domain protein	EF62_1906	uncharacterized protein	OG1RF_11244	S1 RNA binding domain protein	EF1524	hypothetical protein
SGGBAA2069_c16680	Ribosome-recycling factor	EF62_2617	ribosome recycling factor	OG1RF_11830	ribosome recycling factor	EF2395	ribosome recycling factor
SGGBAA2069_c16690	unknown	EF62_2618	UMP kinase	OG1RF_11831	UMP kinase	EF2396	uridylate kinase
SGGBAA2069_c16700	50S ribosomal protein L1	EF62_2872	ribosomal protein L1	OG1RF_12082	50S ribosomal protein L1	EF2718	50S ribosomal protein L1
SGGBAA2069_c16710	50S ribosomal protein L11	EF62_2873	ribosomal protein L11	OG1RF_12083	50S ribosomal protein L11	EF2719	ribosomal protein L11
SGGBAA2069_c16730	DNA translocase ftsK	EF62_2416	DNA translocase FtsK	OG1RF_11659	FtsK/SpoIIIE family cell division protein	EF2052	cell division protein FtsK
SGGBAA2069_c16750	peptidyl-prolyl cis-trans isomerase A (cyclophilin A)	EF62_1914	cyclophilin type peptidyl-prolyl cis-trans isomerase family protein	OG1RF_11253	peptidylprolyl isomerase	EF1534	peptidyl-prolyl cis-trans isomerase, cyclophilin-type
SGGBAA2069_c16760	Iron-dependent repressor	EF62_1439	metal-dependent transcriptional regulator	OG1RF_10738	iron-dependent repressor	EF1005	iron-dependent repressor
SGGBAA2069_c16770	5'-methylthioadenosine/S-adenosylhomocysteine nucleosidase	EF62_2853	MTA/SAH nucleosidase	OG1RF_12063	MTA/SAH nucleosidase	EF2694	MTA/SAH nucleosidase
SGGBAA2069_c16790	ADP-ribose pyrophosphatase	EF62_2855	ADP-ribose pyrophosphatase	OG1RF_12065	ADP-ribose diphosphatase	EF2696	MutT/nudix family protein
SGGBAA2069_c16800	bifunctional N-acetylglucosamine-1-phosphate uridyltransferase/glucosamine-1-phosphate acetyltransferase	EF62_0446	UDP-N-acetylglucosamine diphosphorylase/glucosamine-1-phosphate N-acetyltransferase	OG1RF_10055	UDP-N-acetylglucosamine diphosphorylase	EF0059	UDP-N-acetylglucosamine pyrophosphorylase
SGGBAA2069_c16830	3-ketoacyl-(acyl-carrier-protein) reductase	EF62_2146	3-ketoacyl-(acyl-carrier-protein) reductase	OG1RF_11485	3-oxoacyl-[acyl-carrier-protein] reductase	EF1773	3-ketoacyl-(acyl-carrier-protein) reductase
SGGBAA2069_c16840	hypothetical protein	EF62_2145	conserved hypothetical protein	OG1RF_11484	methionine--tRNA ligase	EF1772	hypothetical protein
SGGBAA2069_c16860	PadR-like family regulator protein	EF62_1739	transcriptional regulator PadR-like family protein	OG1RF_11067	PadR family transcriptional regulator	EF1297	PadR family transcriptional regulator
SGGBAA2069_c16890	unknown	EF62_1303	methionyl-tRNA synthetase/Methionine--tRNA ligase, MetRS	OG1RF_10657	methionine--tRNA ligase	EF0930	methionyl-tRNA synthetase
SGGBAA2069_c17000	arsenate reductase family protein	EF62_2709	Arsenate Reductase (ArsC) family protein	OG1RF_11920	arsenate reductase	EF2501	arsenate reductase, putative
SGGBAA2069_c17060	Copper homeostasis protein cutC	EF62_2826	copper homeostasis CutC family protein	OG1RF_12037	copper homeostasis protein CutC	EF2667	copper homeostasis protein, putative
SGGBAA2069_c17090	putative corrin/porphyrin methyltransferase	EF62_2911	tetrapyrrole (Corrin/Porphyrin) Methylases family protein	OG1RF_12120	tetrapyrrole methylase	EF2759	tetrapyrrole methylase family protein
SGGBAA2069_c17100	DNA replication intiation control protein YabA	EF62_2912	conserved hypothetical protein	OG1RF_12121	initiation-control protein YabA	EF2760	hypothetical protein
SGGBAA2069_c17110	signal-petidase-like protein	EF62_2913	PSP1 C-terminal conserved region family protein	OG1RF_12122	stage 0 sporulation protein YaaT	EF2761	hypothetical protein
SGGBAA2069_c17130	unknown	EF62_2916	thymidylate kinase	OG1RF_12125	thymidylate kinase	EF2764	thymidylate kinase
SGGBAA2069_c17220	ATP-dependent Clp protease proteolytic subunit	EF62_1154	ATP-dependent Clp protease, proteolytic subunit ClpP	OG1RF_10505	ATP-dependent Clp protease proteolytic subunit	EF0771	ATP-dependent Clp protease proteolytic subunit
SGGBAA2069_c17250	unknown	EF62_2721	uracil phosphoribosyltransferase	OG1RF_11931	uracil phosphoribosyltransferase	EF2549	uracil phosphoribosyltransferase
SGGBAA2069_c17260	aminotransferase	EF62_0004	putative aminotransferase B	OG1RF_12197	putative cystathionine beta-lyase	EF2895	aminotransferase, class II
SGGBAA2069_c17270	cystathionine gamma-synthase	EF62_0679	cystathionine gamma-synthase	OG1RF_10233	cystathionine gamma-synthase	EF0290	cystathionine gamma-synthase/cystathionine beta-lyase
SGGBAA2069_c17280	polysaccharide biosynthesis family protein	EF62_1039	polysaccharide biosynthesis family protein	OG1RF_10400	polysaccharide biosynthesis family protein	EF0669	polysaccharide biosynthesis family protein
SGGBAA2069_c17290	UDP-N-acetylmuramoylalanyl-D-glutamate--L- lysine ligase	EF62_1038	UDP-N-acetylmuramyl-tripeptide synthetases family protein	OG1RF_10399	UDP-N-acetylmuramoyl-L-alanyl-D-glutamate--L- lysine ligase	EF0668	UDP-N-acetylmuramoylalanyl-D-glutamate--L-lysineligase
SGGBAA2069_c17300	iron complex transport system ATP-binding protein	EF62_0563	ferrichrome transport ATP-binding protein fhuC family protein	OG1RF_10137	ABC superfamily ATP binding cassette transporter, ABC protein	EF0191	ferrichrome ABC transporter, ATP-binding protein
SGGBAA2069_c17320	Ferrichrome transport system permease protein fhuB	EF62_0564	fecCD transport family protein	OG1RF_10138	iron (Fe3+) ABC superfamily ATP binding cassette transporter, membrane protein	EF0192	ferrichrome ABC transporter, permease protein
SGGBAA2069_c17330	Ferrichrome transport system permease protein fhuG	EF62_0565	ferrichrome transport system permease protein fhuG family protein	OG1RF_10139	iron ABC superfamily ATP binding cassette transporter, membrane protein	EF0193	ferrichrome ABC transporter, permease protein
SGGBAA2069_c17380	Manganese-dependent inorganic pyrophosphatase	EF62_1993	manganese-dependent inorganic pyrophosphatase	OG1RF_11327	inorganic diphosphatase	EF1611	putative manganese-dependent inorganic pyrophosphatase
SGGBAA2069_c17400	pyruvate formate lyase activating enzyme	EF62_1994	pyruvate formate-lyase 1-activating enzyme	OG1RF_11328	pyruvate formate-lyase activating enzyme	EF1612	pyruvate formate-lyase activating enzyme
SGGBAA2069_c17410	putative hemolysin	EF62_1073	CBS domain pair CorC transporter assocoated family protein	OG1RF_10438	hemolysin	EF0700	hemolysin
SGGBAA2069_c17430	monovalent cation:proton antiporter-1	EF62_1954	sodium/hydrogen exchanger family protein	OG1RF_11293	CPA1 family monovalent cation:proton (H+) antiporter-1	EF1574	Na+/H+ antiporter, putaive
SGGBAA2069_c17450	rRNA methylase (SAM-dependent methyltransferase superfamily)	EF62_1177	rRNA methylase family protein	OG1RF_10528	rRNA methylase	EF0794	hypothetical protein
SGGBAA2069_c17460	radical SAM protein	EF62_1178	radical SAM superfamily protein	OG1RF_10529	radical SAM protein	EF0795	hypothetical protein
SGGBAA2069_c17510	RNA methyltransferase, TrmH family, group 2	EF62_2824	SpoU rRNA Methylase family protein	OG1RF_12035	RNA methyltransferase	EF2665	RNA methyltransferase
SGGBAA2069_c17540	APC family amino acid-polyamine-organocation transporter	EF62_1234	amino acid permease family protein	OG1RF_10590	APC family amino acid-polyamine-organocation transporter	EF0860	hypothetical protein
SGGBAA2069_c17570	conserved hypothetical protein	EF62_2281	conserved hypothetical protein	OG1RF_11578	alpha-hemolysin-like protein	EF1913	hypothetical protein
SGGBAA2069_c17590	Segregation and condensation protein B	EF62_1919	segregation and condensation protein B	OG1RF_11258	segregation and condensation protein B	EF1539	hypothetical protein
SGGBAA2069_c17630	phosphodiesterase	EF62_1574	phosphodiesterase, MJ0936 family protein	OG1RF_10901	phosphoesterase	EF1123	hypothetical protein
SGGBAA2069_c17650	unknown	EF62_1572	glutamate racemase	OG1RF_10899	glutamate racemase	EF1121	glutamate racemase
SGGBAA2069_c17660	conserved hypothetical protein	EF62_2109	conserved hypothetical protein	OG1RF_11444	hypothetical protein	EF1734	hypothetical protein
SGGBAA2069_c17680	putative integral membrane protein	EF62_2274	conserved hypothetical protein	OG1RF_11571	membrane protein	EF1906	hypothetical protein
SGGBAA2069_c17690	Hypothetical hydrolase, HAD superfamily	EF62_2688	HD domain protein	OG1RF_11901	HD domain protein	EF2470	HD domain-containing protein
SGGBAA2069_c17700	RNA methyltransferase, TrmH family	EF62_2622	SpoU type rRNA methylase	OG1RF_11835	TrmH family RNA methyltransferase	EF2400	RNA methyltransferase
SGGBAA2069_c17730	Transcription elongation factor greA	EF62_0021	transcription elongation factor greA	OG1RF_12214	transcription elongation factor GreA	EF2914	transcription elongation factor GreA
SGGBAA2069_c17760	UDP-N-acetylmuramate--L-alanine ligase	EF62_2276	UDP-N-acetylmuramate--alanine ligase	OG1RF_11573	UDP-N-acetylmuramate--L-alanine ligase	EF1908	UDP-N-acetylmuramate--L-alanine ligase
SGGBAA2069_c17790	GTP-binding protein EngA	EF62_1929	small GTP-binding domain protein	OG1RF_11268	ribosome-associated GTPase EngA	EF1549	GTP-binding protein EngA
SGGBAA2069_c17800	primosomal protein DnaI	EF62_1257	primosomal protein DnaI	OG1RF_10611	primosomal protein DnaI	EF0883	primosomal protein DnaI
SGGBAA2069_c17820	Transcriptional repressor nrdR	EF62_1255	transcriptional regulator NrdR	OG1RF_10609	transcriptional regulator NrdR	EF0881	transcriptional regulator NrdR
SGGBAA2069_c17840	putative two-component response regulator, CovR	EF62_1488	response regulator	OG1RF_10783	response regulator	EF1050	DNA-binding response regulator
SGGBAA2069_c17850	possibly nucleic acid-binding protein	EF62_1485	conserved hypothetical protein	OG1RF_10780	nucleic acid-binding protein	EF1047	hypothetical protein
SGGBAA2069_c17890	16S rRNA methyltransferase GidB	EF62_0360	methyltransferase GidB	OG1RF_12545	16S rRNA methyltransferase GidB	EF3300	16S rRNA methyltransferase GidB
SGGBAA2069_c17920	cobalt (Co2+) ABC superfamily ATP binding cassette transporter, membrane protein	EF62_2452	putative methionine precursor/uptake ABC transporter, MtsV	OG1RF_11693	cobalt (Co2+) ABC superfamily ATP binding cassette transporter, membrane protein	EF2152	cobalt transport family protein
SGGBAA2069_c17930	cobalt ABC transporter, ATP binding protein	EF62_2453	putative methionine precursor/uptake ABC transporter, MtsU	OG1RF_11694	ABC superfamily ATP binding cassette transporter, ABC protein	EF2153	ABC transporter, ATP-binding protein
SGGBAA2069_c17940	unknown	EF62_2454	putative methionine precursor/uptake ABC transporter, MtsT	OG1RF_11695	hypothetical protein	EF2154	hypothetical protein
SGGBAA2069_c17960	Serine/threonine transporter sstT	EF62_0099	serine/threonine transporter sstT	OG1RF_12295	DAACS family dicarboxylate/amino acid:sodium (Na+) or proton (H+) symporter	EF3015	serine/threonine transporter SstT
SGGBAA2069_c17970	Putative branched-chain amino acid carrier protein	EF62_0612	branched-chain amino acid transport system II carrier protein	OG1RF_10187	LIVCS family branched chain amino acid:cation symporter	EF0243	branched-chain amino acid transport system II carrier protein
SGGBAA2069_c17990	unknown	EF62_0245	NADH-flavin reductase	OG1RF_12442	FMN reductase	EF3174	hypothetical protein
SGGBAA2069_c18010	Probable D-methionine transport system permease protein metI	EF62_2443	ABC transporter inner membrane component family protein	OG1RF_11683	ABC superfamily ATP binding cassette transporter, membrane protein	EF2081	ABC transporter, permease protein
SGGBAA2069_c18020	ABC superfamily ATP binding cassette transporter, binding protein	EF62_2444	Methionine import ATP-binding protein MetN	OG1RF_11684	ABC superfamily ATP binding cassette transporter, binding protein	EF2082	ABC transporter, ATP-binding protein
SGGBAA2069_c18080	putative glutamine amidotransferase	EF62_1589	glutamine amidotransferase type peptidase C26 family protein	OG1RF_10916	putative gamma-glutamyl-gamma-aminobutyrate hydrolase	EF1139	glutamine amidotransferase, class I
SGGBAA2069_c18090	conserved hypothetical protein	EF62_2963	conserved hypothetical protein	OG1RF_12169	glucose-1-phosphate adenylyltransferase	EF2866	hypothetical protein
SGGBAA2069_c18140	methyltransferase	EF62_2965	methyltransferase domain protein	OG1RF_12171	methyltransferase	EF2868	hypothetical protein
SGGBAA2069_c18170	HD domain protein	EF62_2967	HD domain protein	OG1RF_12173	HD domain protein	EF2870	HD domain-containing protein
SGGBAA2069_c18180	unknown	EF62_2968	nicotinate nucleotide adenylyltransferase	OG1RF_12174	nicotinate-nucleotide adenylyltransferase	EF2871	nicotinic acid mononucleotide adenylyltransferase
SGGBAA2069_c18190	putative RNA-binding protein containing KH domain	EF62_2969	CRS1 / YhbY domain protein	OG1RF_12175	RNA-binding protein	EF2872	hypothetical protein
SGGBAA2069_c18200	GTP-binding protein engA	EF62_2970	GTPase of unknown function family protein	OG1RF_12176	ribosome biogenesis GTPase YqeH	EF2873	GTP-binding protein YqeH
SGGBAA2069_c18210	putative hydrolase, HAD subfamily	EF62_2971	hydrolase, HAD-superfamily, subfamily IIIA domain protein	OG1RF_12177	HAD superfamily phosphatase	EF2874	HAD superfamily hydrolase
SGGBAA2069_c18250	aspartyl/glutamyl-tRNA amidotransferase subunit B	EF62_1112	glu-tRNAGln amidotransferase subunit B	OG1RF_10463	glutamyl-tRNA(Gln) amidotransferase subunit B	EF0726	aspartyl/glutamyl-tRNA amidotransferase subunit B
SGGBAA2069_c18260	aspartyl/glutamyl-tRNA amidotransferase subunit A	EF62_1111	glutamyl-tRNA amidotransferase subunit A	OG1RF_10462	glutamyl-tRNA(Gln) amidotransferase subunit A	EF0725	glutamyl-tRNA(Gln) amidotransferase, A subunit
SGGBAA2069_c18270	aspartyl/glutamyl-tRNA amidotransferase subunit C	EF62_1110	glutamyl-tRNA amidotransferase subunit C	OG1RF_10461	glutamyl-tRNA(Gln) amidotransferase subunit C	EF0724	aspartyl/glutamyl-tRNA amidotransferase subunit C
SGGBAA2069_c18280	putative pyrazinamidase/nicotinamidase (isochorismate synthase)	EF62_0261	isochorismatase family protein	OG1RF_12459	isochorismatase transposase	EF3192	isochorismatase family protein
SGGBAA2069_c18290	GTP-sensing transcriptional pleiotropic repressor codY	EF62_2023	GTP-sensing transcriptional repressor CodY	OG1RF_11357	GTP-sensing transcriptional pleiotropic repressor CodY	EF1645	transcriptional repressor CodY
SGGBAA2069_c18300	aminotransferase	EF62_1757	aminotransferase class I and II family protein	OG1RF_11085	aspartate aminotransferase	EF1314	aminotransferase AlaT
SGGBAA2069_c18320	Putative universal stress protein	EF62_2342	universal stress family protein	OG1RF_11643	universal stress protein	EF1982	universal stress protein
SGGBAA2069_c18340	L-asparaginase	EF62_1613	asparaginase family protein	OG1RF_10941	asparaginase	EF1163	L-asparaginase, putative
SGGBAA2069_c18390	ATP-dependent DNA helicase RecG	EF62_0179	ATP-dependent DNA helicase RecG	OG1RF_12373	DNA helicase RecG	EF3113	ATP-dependent DNA helicase RecG
SGGBAA2069_c18400	unknown	EF62_1221	alanine racemase	OG1RF_10579	alanine racemase	EF0849	alanine racemase
SGGBAA2069_c18410	4'-phosphopantetheinyl transferase	EF62_1220	holo-[acyl-carrier-protein] synthase	OG1RF_10578	holo-[acyl-carrier-protein] synthase	EF0848	holo-(acyl-carrier-protein) synthase
SGGBAA2069_c18440	Protein translocase subunit secA	EF62_2138	preprotein translocase, SecA subunit	OG1RF_11476	preprotein translocase subunit SecA	EF1763	preprotein translocase subunit SecA
SGGBAA2069_c18450	fructokinase	EF62_1624	fructokinase	OG1RF_10951	fructokinase	EF1179	fructokinase
SGGBAA2069_c18460	PTS system, sucrose-specific IIABC component	EF62_1977	PTS system, sucrose-specific IIBC component	OG1RF_11317	PTS family beta-glucosides porter, IIABC component	EF1601	PTS system, IIABC components
SGGBAA2069_c18470	putative sucrose-6-phosphate hydrolase	EF62_1979	sucrose-6-phosphate hydrolase	OG1RF_11319	sucrose-6-phosphate dehydrogenase	EF1603	sucrose-6-phosphate dehydrogenase
SGGBAA2069_c18480	sucrose operon repressor ScrR	EF62_1980	sucrose operon repressor, ScrR	OG1RF_11320	sucrose operon repressor ScrR	EF1604	sucrose operon repressor ScrR
SGGBAA2069_c18490	transcription antitermination factor NusB	EF62_1412	transcription antitermination factor NusB	OG1RF_10711	transcription antitermination factor NusB	EF0977	transcription antitermination protein NusB
SGGBAA2069_c18500	conserved hypothetical protein	EF62_1411	conserved hypothetical protein	OG1RF_10710	alkaline shock protein	EF0976	hypothetical protein
SGGBAA2069_c18510	Elongation factor P	EF62_0676	translation elongation factor P	OG1RF_10230	elongation factor P	EF0287	elongation factor P
SGGBAA2069_c18540	competence protein ComEB	EF62_2667	comE operon protein 2	OG1RF_11879	ComE operon protein 2	EF2448	comE operon protein 2, putative
SGGBAA2069_c18550	X-Pro aminopeptidase	EF62_1408	Xaa-Pro dipeptidase	OG1RF_10708	xaa-Pro dipeptidase	EF0973	proline dipeptidase
SGGBAA2069_c18560	Excinuclease ABC subunit A	EF62_1147	excinuclease ABC, Alpha subunit	OG1RF_10498	excision endonuclease subunit UvrA	EF0763	excinuclease ABC, subunit A
SGGBAA2069_c18620	30S ribosomal protein S18	EF62_0401	ribosomal protein S18	OG1RF_10009	30S ribosomal protein S18	EF0009	30S ribosomal protein S18
SGGBAA2069_c18630	unknown	EF62_0400	single-stranded DNA-binding protein	OG1RF_10008	single-stranded DNA-binding protein	EF0008	single-strand binding protein
SGGBAA2069_c18640	30S ribosomal protein S6	EF62_0399	ribosomal protein S6	OG1RF_10007	30S ribosomal protein S6	EF0007	30S ribosomal protein S6
SGGBAA2069_c18690	alkyl hydroperoxide reductase	EF62_2893	peroxiredoxin	OG1RF_12103	peroxiredoxin	EF2739	alkyl hydroperoxide reductase, C subunit
SGGBAA2069_c18760	A/G-specific adenine glycosylase	EF62_2862	A/G-specific adenine glycosylase	OG1RF_12072	A/G-specific adenine glycosylase	EF2704	A/G-specific adenine glycosylase
SGGBAA2069_c18850	Thioredoxin-1	EF62_1856	thioredoxin	OG1RF_11193	thioredoxin	EF1405	thioredoxin
SGGBAA2069_c18900	DNA mismatch repair protein mutS	EF62_1855	mutS2 protein	OG1RF_11192	DNA mismatch repair protein MutS	EF1404	MutS2 family protein
SGGBAA2069_c18980	unknown	EF62_1710	ribonuclease HIII	OG1RF_11035	ribonuclease H	EF1267	ribonuclease HIII
SGGBAA2069_c18990	unknown	EF62_1562	signal peptidase I	OG1RF_10889	signal peptidase I LepB	EF1111	signal peptidase I
SGGBAA2069_c19000	exodeoxyribonuclease V alpha subunit	EF62_2822	exodeoxyribonuclease V alpha chain	OG1RF_12033	RecD/TraA family helicase	EF2663	RecD/TraA family helicase
SGGBAA2069_c19020	DNA polymerase IV	EF62_2908	DNA polymerase IV	OG1RF_12117	DNA-directed DNA polymerase IV	EF2756	DNA-damage-inducible protein P
SGGBAA2069_c19030	formate acetyltransferase	EF62_1995	formate acetyltransferase	OG1RF_11329	formate acetyltransferase	EF1613	formate acetyltransferase
SGGBAA2069_c19040	acetyltransferase, GNAT family	EF62_1071	acetyltransferase (GNAT) family protein	OG1RF_10436	GNAT family acetyltransferase	EF0698	acetyltransferase
SGGBAA2069_c19180	conserved hypothetical protein	EF62_2932	conserved hypothetical protein	OG1RF_12139	hypothetical protein	EF2780	hypothetical protein
SGGBAA2069_c19230	pyridine nucleotide-disulfide oxidoreductase	EF62_1865	flavoprotein family protein	OG1RF_11202	pyridine nucleotide-disulfide oxidoreductase	EF1414	hypothetical protein
SGGBAA2069_c19240	30S ribosomal protein S14	EF62_0270	ribosomal protein S14p/S29e family protein	OG1RF_12468	30S ribosomal protein S14	EF0585	30S ribosomal protein S14
SGGBAA2069_c19270	Mutranscriptional regulator, MarR family	EF62_0086	marR family protein	OG1RF_12282	MarR family transcriptional regulator	EF3002	MarR family transcriptional regulator
SGGBAA2069_c19290	azaleucine resistance protein	EF62_2716	LIV-E family branched chain amino acid exporter AzlC	OG1RF_11927	LIV-E family branched chain amino acid exporter AzlC	EF2509	AzlC family protein
SGGBAA2069_c19380	O-sialoglycoprotein endopeptidase	EF62_2690	M22 peptidase family, metalloendopeptidase/glycoprotease protein	OG1RF_11903	O-sialoglycoprotein endopeptidase	EF2472	O-sialoglycoprotein endopeptidase
SGGBAA2069_c19400	Probable O-sialoglycoprotein endopeptidase	EF62_2693	glycoprotease family protein	OG1RF_11906	universal bacterial protein YeaZ	EF2475	hypothetical protein
SGGBAA2069_c19410	conserved hypothetical protein	EF62_0030	conserved hypothetical protein	OG1RF_12223	hypothetical protein	EF2923	hypothetical protein
SGGBAA2069_c19420	metallo-beta-lactamase superfamily protein	EF62_0031	metallo-beta-lactamase	OG1RF_12224	metallo-beta-lactamase superfamily protein	EF2924	metallo-beta-lactamase superfamily protein
SGGBAA2069_c19470	unknown	EF62_2460	glutamine synthetase, type I	OG1RF_11701	glutamate--ammonia ligase	EF2159	glutamine synthetase, type I
SGGBAA2069_c19480	glutamine synthetase repressor	EF62_2461	HTH-type transcriptional regulator, GlnR family protein	OG1RF_11702	regulatory protein GlnR	EF2160	regulatory protein GlnR
SGGBAA2069_c19500	phosphoglycerate kinase	EF62_2325	phosphoglycerate kinase	OG1RF_11625	phosphoglycerate kinase	EF1963	phosphoglycerate kinase
SGGBAA2069_c19510	glyceraldehyde-3-phosphate dehydrogenase	EF62_2326	glyceraldehyde-3-phosphate dehydrogenase, type I	OG1RF_11626	glyceraldehyde-3-phosphate dehydrogenase (phosphorylating)	EF1964	glyceraldehyde-3-phosphate dehydrogenase
SGGBAA2069_c19520	elongation factor EF-G	EF62_0572	translation elongation factor G	OG1RF_10146	elongation factor G	EF0200	elongation factor G
SGGBAA2069_c19530	30S ribosomal protein S7	EF62_0571	ribosomal protein S7	OG1RF_10145	30S ribosomal protein S7	EF0199	30S ribosomal protein S7
SGGBAA2069_c19540	30S ribosomal protein S12	EF62_0570	ribosomal protein S12	OG1RF_10144	30S ribosomal protein S12	EF0198	30S ribosomal protein S12
SGGBAA2069_c19550	purine operon repressor	EF62_0445	pur operon repressor	OG1RF_10054	purine operon repressor	EF0058	pur operon repressor
SGGBAA2069_c19560	CMP-binding protein	EF62_1056	3'-5' exoribonuclease	OG1RF_10422	CMP-binding-factor 1	EF0684	cmp-binding protein, putative
SGGBAA2069_c19580	unknown	EF62_0187	thiamine pyrophosphokinase	OG1RF_12381	thiamine diphosphokinase	EF3117	thiamin pyrophosphokinase family protein
SGGBAA2069_c19590	ribulose-phosphate 3-epimerase	EF62_0188	ribulose-phosphate 3-epimerase	OG1RF_12382	ribulose-phosphate 3-epimerase	EF3118	ribulose-phosphate 3-epimerase
SGGBAA2069_c19600	ribosome biogenesis GTPase	EF62_0189	ribosome small subunit-dependent GTPase A	OG1RF_12383	ribosome small subunit-dependent GTPase A	EF3119	hypothetical protein
SGGBAA2069_c19870	dimethyladenosine transferase	EF62_1309	dimethyladenosine transferase	OG1RF_10663	dimethyladenosine transferase	EF0936	dimethyladenosine transferase
SGGBAA2069_c19890	ribonuclease M5	EF62_1308	toprim domain protein	OG1RF_10662	primase-like protein	EF0935	primase-related protein
SGGBAA2069_c19900	TatD DNase family protein	EF62_1307	hydrolase, TatD family protein	OG1RF_10661	TatD family hydrolase	EF0934	TatD family hydrolase
SGGBAA2069_c19940	cadmium-translocating P-type ATPase	EF62_2788	cadmium-translocating P-type ATPase	OG1RF_11999	P-ATPase superfamily P-type ATPase cadmium transporter	EF2623	cadmium-translocating P-type ATPase
SGGBAA2069_c20030	metal cation ABC transporter membrane protein	EF62_0966	manganese transport system membrane spanning domain protein	OG1RF_11678	ABC superfamily ATP binding cassette transporter, membrane protein	EF0576	cation ABC transporter, permease protein
SGGBAA2069_c20040	manganese transport system ATP-binding protein	EF62_0965	manganese transport system ATP-binding domain protein	OG1RF_11677	ABC superfamily ATP binding cassette transporter, ABC protein	EF0575	cationic ABC transporter, ATP-binding protein
SGGBAA2069_c20050	putative manganese ABC transporter, substrate-binding liprotein and adhesin	EF62_0967	manganese ABC transporter substrate-binding lipoprotein	OG1RF_11679	ABC superfamily ATP binding cassette transporter, binding protein	EF0577	adhesion lipoprotein
SGGBAA2069_c20120	D-alanine extramembranal transfer protein	EF62_2899	D-alanyl transfer protein DltD	OG1RF_12109	D-alanyl-lipoteichoic acid biosynthesis protein DltD	EF2746	dltD protein
SGGBAA2069_c20130	D-alanine--poly(phosphoribitol) ligase subunit 2	EF62_2900	D-alanyl carrier protein	OG1RF_12110	D-alanine--D-alanyl carrier protein ligase subunit 2	EF2747	D-alanine--poly(phosphoribitol) ligase subunit 2
SGGBAA2069_c20140	D-alanine transfer protein DltB	EF62_2901	D-alanyl transfer protein DltB	OG1RF_12111	D-alanine transfer protein DltB	EF2748	basic membrane protein DtlB
SGGBAA2069_c20150	D-alanine--poly(phosphoribitol) ligase subunit 1	EF62_2902	D-alanine-activating enzyme	OG1RF_12112	D-alanine--D-alanyl carrier protein ligase subunit 1	EF2749	D-alanine--poly(phosphoribitol) ligase subunit 1
SGGBAA2069_c20180	V-type H+-transporting ATPase subunit D	EF62_1878	V-type ATPase, subunit D	OG1RF_11215	V-type ATP synthase subunit D	EF1500	V-type ATP synthase subunit D
SGGBAA2069_c20190	V-type H+-transporting ATPase subunit B	EF62_1877	V-type sodium ATPase subunit B	OG1RF_11214	proton (H+) or sodium (Na+) translocating V-type ATPase (V-ATPase), subunit B	EF1499	V-type ATP synthase subunit B
SGGBAA2069_c20200	V-type H+-transporting ATPase subunit A	EF62_1876	V-type sodium ATPase subunit A	OG1RF_11213	ATP synthase F1 sector alpha subunit	EF1498	V-type ATP synthase subunit A
SGGBAA2069_c20210	V-type H+-transporting ATPase subunit F	EF62_1875	V-type ATPase subunit F	OG1RF_11212	V-type ATP synthase subunit F	EF1497	V-type ATP synthase subunit F
SGGBAA2069_c20240	V-type H+-transporting ATPase subunit K	EF62_1872	V-type Sodium ATP synthase subunit K	OG1RF_11209	proton (H+) or sodium (Na+) translocating V-type ATPase (V-ATPase), subunit K	EF1494	V-type ATP synthase subunit K
SGGBAA2069_c20290	50S ribosomal protein L34	EF62_0392	ribosomal protein L34	OG1RF_12578	50S ribosomal protein L34	EF3333	50S ribosomal protein L34
SGGBAA2069_c20730	unknown	EF62_0390	inner membrane protein	OG1RF_12576	stage III sporulation protein J	EF3331	pheromone cCF10 percursor/lipoprotein, 60 kDa
SGGBAA2069_c20740	ribonuclease P	EF62_0391	ribonuclease P protein component	OG1RF_12577	ribonuclease P	EF3332	ribonuclease P
SGGBAA2069_c20800	glutamyl-tRNA synthetase	EF62_0433	glutamyl-tRNA synthetase	OG1RF_10042	glutamate--tRNA ligase	EF0043	glutamyl-tRNA synthetase
SGGBAA2069_c20830	DNA repair protein radA	EF62_0430	DNA repair protein RadA	OG1RF_10039	DNA repair protein RadA	EF0040	DNA repair protein RadA
SGGBAA2069_c20840	deoxyuridine 5'-triphosphate nucleotidohydrolase	EF62_0429	dUTPase family protein	OG1RF_10038	dUTP diphosphatase	EF0039	deoxyuridine 5`-triphosphate nucleotidohydrolase, putative
SGGBAA2069_c20880	NAD(P)H-dependent glycerol-3-phosphate dehydrogenase	EF62_2122	NAD(P)H-dependent glycerol-3-phosphate dehydrogenase	OG1RF_11458	glycerol-3-phosphate dehydrogenase (NAD(P)(+))	EF1747	NAD(P)H-dependent glycerol-3-phosphate dehydrogenase
SGGBAA2069_c20890	UTP--glucose-1-phosphate uridylyltransferase	EF62_2121	UTP-glucose-1-phosphate uridylyltransferase	OG1RF_11457	UTP--glucose-1-phosphate uridylyltransferase	EF1746	UTP-glucose-1-phosphate uridylyltransferase
SGGBAA2069_c20920	N-acetyldiaminopimelate deacetylase	EF62_1585	amidohydrolase family protein	OG1RF_10912	M20D subfamily peptidase	EF1134	M20/M25/M40 family peptidase
SGGBAA2069_c20930	2,3,4,5-tetrahydropyridine-2-carboxylate N-succinyltransferase	EF62_1584	tetrahydrodipicolinate N-acetyltransferase	OG1RF_10911	2,3,4,5-tetrahydropyridine-2,6-dicarboxylate N-acetyltransferase	EF1133	2,3,4,5-tetrahydropyridine-2-carboxylate N-succinyltransferase
SGGBAA2069_c20940	unknown	EF62_1867	glucose-6-phosphate isomerase	OG1RF_11204	glucose-6-phosphate isomerase	EF1416	glucose-6-phosphate isomerase
SGGBAA2069_c20960	cytidine/deoxycytidylate deaminase family protein	EF62_2500	cytidine and deoxycytidylate deaminase family protein	OG1RF_11746	cytidine/deoxycytidylate deaminase	EF2206	cytidine/deoxycytidylate deaminase family protein
SGGBAA2069_c20970	metallo-beta-lactamase superfamily protein	EF62_2896	metallo-beta-lactamase superfamily protein	OG1RF_12106	metallo-beta-lactamase	EF2742	hypothetical protein
SGGBAA2069_c21000	queuine tRNA-ribosyltransferase	EF62_1270	queuine tRNA-ribosyltransferase	OG1RF_10624	tRNA-guanine transglycosylase	EF0896	queuine tRNA-ribosyltransferase
SGGBAA2069_c21030	Peroxide-responsive repressor perR	EF62_1965	ferric uptake regulator family protein	OG1RF_11304	fur family transcriptional regulator	EF1585	FUR family transcriptional regulator
SGGBAA2069_c21060	conserved hypothetical protein with CoA binding domain	EF62_1998	coA binding domain protein	OG1RF_11332	CoA-binding domain protein	EF1616	CoA-binding domain-containing protein
SGGBAA2069_c21070	DNA polymerase I	EF62_1252	DNA polymerase I	OG1RF_10606	DNA-directed DNA polymerase I	EF0878	DNA polymerase I
SGGBAA2069_c21110	L-ascorbate 6-phosphate lactonase	EF62_1576	L-ascorbate 6-phosphate lactonase	OG1RF_10903	L-ascorbate 6-phosphate lactonase	EF1125	putative L-ascorbate 6-phosphate lactonase
SGGBAA2069_c21130	2-dehydro-3-deoxyphosphogluconate aldolase / 4-hydroxy-2-oxoglutarate aldolase	EF62_0756	2-dehydro-3-deoxyphosphogluconate aldolase family protein	OG1RF_10310	2-dehydro-3-deoxy-phosphogluconate aldolase	EF0423	keto-hydroxyglutarate-aldolase/keto-deoxy- phosphogluconate aldolase
SGGBAA2069_c21160	Ascorbate-specific permease IIC component ulaA	EF62_0051	sugar-specific permease, SgaT/UlaA family protein	OG1RF_12247	PTS family ascorbate porter, IIC component	EF2964	PTS system ascorbate-specific transporter subunit IIC
SGGBAA2069_c21200	L-ribulose-5-phosphate 4-epimerase	EF62_1582	L-ribulose-5-phosphate 4-epimerase	OG1RF_10909	L-ribulose-5-phosphate 4-epimerase	EF1131	L-ribulose-5-phosphate 4-epimerase
SGGBAA2069_c21210	hexulose-6-phosphate isomerase	EF62_1581	L-ribulose-5-phosphate 3-epimerase UlaE	OG1RF_10908	L-ribulose-5-phosphate 3-epimerase	EF1130	putative L-xylulose 5-phosphate 3-epimerase
SGGBAA2069_c21220	3-keto-L-gulonate-6-phosphate decarboxylase	EF62_1580	3-keto-L-gulonate-6-phosphate decarboxylase	OG1RF_10907	hexulose-6-phosphate synthase	EF1129	3-keto-L-gulonate-6-phosphate decarboxylase
SGGBAA2069_c21250	PTS system, ascorbate-specific IIC component	EF62_1578	PTS system ascorbate-specific transporter subunit IIC	OG1RF_10905	PTS family ascorbate porter, IIC component	EF1127	PTS system ascorbate-specific transporter subunit IIC
SGGBAA2069_c21280	Probable D-methionine-binding lipoprotein metQ	EF62_2705	pheromone cOB1 precursor/lipoprotein YaeC family protein	OG1RF_11916	ABC superfamily ATP binding cassette transporter, binding protein	EF2496	pheromone cOB1 precursor/lipoprotein YaeC family
SGGBAA2069_c21300	D-methionine transport system ATP-binding protein	EF62_2707	ABC transporter family protein	OG1RF_11918	ABC superfamily ATP binding cassette transporter, ABC protein	EF2498	ABC transporter, ATP-binding protein
SGGBAA2069_c21320	adenylosuccinate synthetase	EF62_0405	adenylosuccinate synthetase	OG1RF_10013	adenylosuccinate synthase	EF0014	adenylosuccinate synthetase
SGGBAA2069_c21330	bifunctional glutamate--cysteine ligase/glutathione synthetase	EF62_0162	gamma-glutamylcysteine synthetase	OG1RF_12357	glutathione synthase	EF3089	bifunctional glutamate--cysteine ligase/glutathione synthetase
SGGBAA2069_c21560	molecular chaperone Hsp33	EF62_0634	hsp33 family protein	OG1RF_10210	chaperonin HslO	EF0266	chaperonin, 33 kDa
SGGBAA2069_c21570	Probable tRNA-dihydrouridine synthase	EF62_0635	TIM-barrel protein, nifR3 family protein	OG1RF_10211	tRNA-dihydrouridine synthase	EF0267	zinc-binding NifR3 family TIM-barrel protein
SGGBAA2069_c21580	ATP-dependent Clp protease ATP-binding subunit clpC	EF62_0334	clpC ATPase	OG1RF_12530	ATPase/chaperone ClpC, probable specificity factor for ClpP protease	EF3282	ATP-dependent Clp protease, ATP-binding subunit ClpC
SGGBAA2069_c21590	Transcriptional regulator ctsR	EF62_0335	transcriptional regulator ctsR	OG1RF_12531	transcriptional regulator CtsR	EF3283	transcriptional regulator CtsR
SGGBAA2069_c21640	Elongation factor Ts	EF62_2619	translation elongation factor Ts	OG1RF_11832	elongation factor EF1B	EF2397	elongation factor Ts
SGGBAA2069_c21650	30S ribosomal protein S2	EF62_2620	ribosomal protein S2	OG1RF_11833	30S ribosomal protein S2	EF2398	30S ribosomal protein S2
SGGBAA2069_c21690	putative oxidoreductase	EF62_2558	oxidoreductase family, NAD-binding Rossmann fold family protein	OG1RF_11804	gfo/Idh/MocA family oxidoreductase	EF2370	Gfo/Idh/MocA family oxidoreductase
SGGBAA2069_c21720	PTS system, trehalose-specific IIA component	EF62_2507	PTS system trehalose-specific EIIBC component	OG1RF_11753	PTS family trehalose porter, IIBC component	EF2213	PTS system, IIBC components
SGGBAA2069_c21730	trehalose operon transcriptional repressor	EF62_0228	trehalose operon repressor	OG1RF_12423	trehalose operon repressor	EF3156	GntR family transcriptional regulator
SGGBAA2069_c21780	Holliday junction DNA helicase RuvB	EF62_0452	holliday junction DNA helicase RuvB	OG1RF_10061	crossover junction ATP-dependent DNA helicase RuvB	EF0067	Holliday junction DNA helicase RuvB
SGGBAA2069_c21790	anaerobic ribonucleoside-triphosphate reductase activating protein	EF62_2907	anaerobic ribonucleoside-triphosphate reductase activating protein	OG1RF_12116	pyruvate formate-lyase activating enzyme	EF2755	anaerobic ribonucleoside-triphosphate reductase activating protein
SGGBAA2069_c21820	anaerobic ribonucleoside triphosphate reductase	EF62_2906	anaerobic ribonucleoside-triphosphate reductase	OG1RF_12115	anaerobic ribonucleoside-triphosphate reductase large subunit	EF2754	anaerobic ribonucleoside triphosphate reductase
SGGBAA2069_c21840	conserved hypothetical protein	EF62_1649	conserved hypothetical protein	OG1RF_10976	protein of hypothetical function DUF1292	EF1204	hypothetical protein
SGGBAA2069_c21850	putative holliday junction resolvase	EF62_1648	conserved hypothetical protein	OG1RF_10975	crossover junction endodeoxyribonuclease	EF1203	Holliday junction resolvase-like protein
SGGBAA2069_c21860	conserved hypothetical protein	EF62_1647	conserved hypothetical protein	OG1RF_10974	protein of hypothetical function DUF965	EF1202	hypothetical protein
SGGBAA2069_c21890	recombinase A	EF62_0242	recombination protein A	OG1RF_12439	recombination protein A	EF3171	recombinase A
SGGBAA2069_c21900	Putative competence-damage inducible protein	EF62_0243	putative competence-damage inducible protein	OG1RF_12440	competence/damage-inducible protein CinA	EF3172	competence damage-inducible protein A
SGGBAA2069_c21950	Holliday junction ATP-dependent DNA helicase ruvA	EF62_0451	holliday junction DNA helicase RuvA	OG1RF_10060	crossover junction ATP-dependent DNA helicase RuvA	EF0066	Holliday junction DNA helicase RuvA
SGGBAA2069_c21960	DNA mismatch repair protein mutL	EF62_0237	DNA mismatch repair protein mutL	OG1RF_12434	DNA mismatch repair protein HexB	EF3166	DNA mismatch repair protein
SGGBAA2069_c21970	DNA mismatch repair protein mutS	EF62_0238	DNA mismatch repair protein MutS	OG1RF_12435	DNA mismatch repair protein MutS	EF3167	DNA mismatch repair protein MutS
SGGBAA2069_c21990	unknown	EF62_1048	arginine repressor family protein	OG1RF_10413	arginine repressor	EF0676	arginine repressor
SGGBAA2069_c22000	unknown	EF62_2689	arginyl-tRNA synthetase	OG1RF_11902	arginine--tRNA ligase	EF2471	arginyl-tRNA synthetase
SGGBAA2069_c22030	conserved hypothetical protein	EF62_1934	conserved hypothetical protein	OG1RF_11273	YitT family protein	EF1555	YitT family protein
SGGBAA2069_c22040	conserved hypothetical protein	EF62_2328	conserved hypothetical protein	OG1RF_11628	YitT family protein	EF1966	YitT family protein
SGGBAA2069_c22050	unknown	EF62_2332	aspartyl-tRNA synthetase	OG1RF_11632	aspartate--tRNA ligase	EF1970	aspartyl-tRNA synthetase
SGGBAA2069_c22070	HTH-type transcriptional regulator	EF62_2333	histidyl-tRNA synthetase	OG1RF_11633	histidine--tRNA ligase	EF1971	histidyl-tRNA synthetase
SGGBAA2069_c22080	50S ribosomal protein L32	EF62_0976	ribosomal protein L32	OG1RF_10781	50S ribosomal protein L32	EF0586	50S ribosomal protein L32
SGGBAA2069_c22090	50S ribosomal protein L33	EF62_0271	ribosomal protein L33	OG1RF_12469	50S ribosomal protein L33	EF3203	50S ribosomal protein L33
SGGBAA2069_c22750	putative membrane protein	EF62_1291	conserved hypothetical protein	OG1RF_10645	integral membrane protein	EF0918	hypothetical protein
SGGBAA2069_c22780	30S ribosomal protein S4	EF62_0146	ribosomal protein S4	OG1RF_12340	30S ribosomal protein S4	EF3070	30S ribosomal protein S4
SGGBAA2069_c22800	unknown	EF62_0404	replicative DNA helicase	OG1RF_10012	replicative DNA helicase DnaB	EF0013	replicative DNA helicase
SGGBAA2069_c22810	50S ribosomal protein L9	EF62_0403	ribosomal protein L9	OG1RF_10011	50S ribosomal protein L9	EF0012	50S ribosomal protein L9
SGGBAA2069_c22820	DHH subfamily 1 protein	EF62_0402	DHHA1 family phosphoesterase domain protein	OG1RF_10010	DHH family protein	EF0011	DHH family protein
SGGBAA2069_c22830	tRNA uridine 5-carboxymethylaminomethyl modification enzyme	EF62_0370	tRNA uridine 5-carboxymethylaminomethyl modification enzyme GidA	OG1RF_12556	tRNA uridine 5-carboxymethylaminomethyl modification enzyme GidA	EF3311	tRNA uridine 5-carboxymethylaminomethyl modification enzyme GidA
SGGBAA2069_c22850	tRNA-specific 2-thiouridylase MnmA	EF62_2432	tRNA (5-methylaminomethyl-2-thiouridylate)-methyltransferase	OG1RF_11673	tRNA (5-methylaminomethyl-2-thiouridylate)-methyltransferase	EF2070	tRNA-specific 2-thiouridylase MnmA
SGGBAA2069_c22860	L-serine dehydratase	EF62_2875	L-serine dehydratase, iron-sulfur-dependent, beta subunit	OG1RF_12085	L-serine dehydratase	EF2721	L-serine dehydratase, iron-sulfur-dependent, beta subunit
SGGBAA2069_c22870	L-serinedehydratase alpha subunit	EF62_2876	L-serine dehydratase, iron-sulfur-dependent, alpha subunit	OG1RF_12086	L-serine dehydratase	EF2722	L-serine dehydratase, iron-sulfur-dependent, alpha subunit
SGGBAA2069_c22900	LysM and putative peptidoglycan-binding domain-containing protein 3	EF62_0762	lysM domain protein	OG1RF_10328	peptidoglycan binding protein	EF0443	LysM domain-containing protein
SGGBAA2069_c22910	cobalt import ATP-binding/permease protein	EF62_0609	putative cobalt/thiamine transport family protein	OG1RF_10184	ABC superfamily ATP binding cassette transporter, membrane protein	EF0239	cobalt transport family protein
SGGBAA2069_c22920	Cobalt import ATP-binding protein cbiO 1	EF62_0608	putative cobalt/thiamine import ATP-binding protein, CbiO family protein	OG1RF_10183	ABC superfamily ATP binding cassette transporter, ABC protein	EF0238	cobalt transporter ATP-binding subunit
SGGBAA2069_c22930	Cobalt import ATP-binding protein cbiO 2	EF62_0607	putative cobalt/thiamine import ATP-binding protein, CbiO family protein	OG1RF_10182	ABC superfamily ATP binding cassette transporter, ABC protein	EF0237	cobalt transporter ATP-binding subunit
SGGBAA2069_c22940	CDP-diacylglycerol--glycerol-3-phosphate 3-phosphatidyltransferase	EF62_0215	CDP-diacylglycerol--glycerol-3-phosphate 3-phosphatidyltransferase	OG1RF_12410	CDP-diacylglycerol-glycerol-3-phosphate 3-phosphatidyltransferase	EF3148	CDP-diacylglycerol--glycerol-3-phosphate 3-phosphatidyltransferase
SGGBAA2069_c22990	DNA replication and repair protein recF	EF62_0396	DNA replication and repair protein recF	OG1RF_10004	recombination protein F	EF0004	recombination protein F
SGGBAA2069_c23000	Probable glucose uptake protein	EF62_1301	glucose uptake protein GlcU	OG1RF_10655	glucose uptake protein	EF0928	glucose uptake protein
SGGBAA2069_c23010	inosine 5'-monophosphate dehydrogenase	EF62_0353	inosine-5'-monophosphate dehydrogenase	OG1RF_12538	IMP dehydrogenase	EF3293	inosine 5'-monophosphate dehydrogenase
SGGBAA2069_c23020	tryptophanyl-tRNA synthetase II	EF62_2523	tryptophanyl-tRNA synthetase	OG1RF_11768	tryptophan--tRNA ligase	EF2228	tryptophanyl-tRNA synthetase II
SGGBAA2069_c23030	conserved hypothetical protein	EF62_0164	conserved hypothetical protein	OG1RF_12359	YitT family protein	EF3091	YitT family protein
SGGBAA2069_c23040	ABC superfamily ATP binding cassette transporter, ABC protein	EF62_0407	ABC transporter family protein	OG1RF_10016	ABC superfamily ATP binding cassette transporter, ABC protein	EF0017	ABC transporter, ATP-binding protein
SGGBAA2069_c23050	ABC superfamily ATP binding cassette transporter, membrane protein	EF62_0422	conserved hypothetical protein	OG1RF_10031	ABC superfamily ATP binding cassette transporter, membrane protein	EF0032	hypothetical protein
SGGBAA2069_c23070	alpha/beta knot family protein	EF62_0111	conserved hypothetical protein	OG1RF_12304	alpha/beta knot family protein	EF3025	hypothetical protein
SGGBAA2069_c23080	endopeptidase DegP	EF62_0112	serine protease htrA	OG1RF_12305	serine protease HtrA	EF3027	serine protease DO
SGGBAA2069_c23090	Probable chromosome-partitioning protein parB	EF62_0358	stage 0 sporulation protein J	OG1RF_12543	plasmid partition ParB protein	EF3298	ParB family chromosome partitioning protein
